# Supplementary material for: Implications of monogenic bicuspid aortic valve (BAV) forms among sporadic BAV patients
Source: Eur J Hum Genet. 2025 Jul 11;33(9):1203–6. doi: 10.1038/s41431-025-01909-7 (PMC12402177; doi:10.1038/s41431-025-01909-7)
Supplement: Supplementary file 1 — Supplementary Table 1 [file 41431_2025_1909_MOESM1_ESM.xlsx]

## Sheet: ST1
Supplementary Table 1: Overview over all single-molecule Molecular inversion probes used.
X.mip_key	X.mip_key	X.mip_key	X.mip_key	X.mip_key	X.mip_key	X.mip_key	X.mip_key	X.mip_key	X.mip_key	X.mip_key	X.mip_key	X.mip_key	X.mip_key	X.mip_key	X.mip_key	X.mip_key	X.mip_key	X.mip_key	X.mip_key
5:128796040-128796239/21,23/-	0.799066	5	128796219	128796239	1	CGTACGTTCGCGGTCTCCGCT	128796040	128796062	1	TGGAGGCGTGCGCCGGGCGAGAA	128796063	128796218	GGGATGGCTGGAAAGGAAGCGAGAAAGTCACGGAAGAACTTACCTGAAACGATCCCATTCGACAGGAACCCCAGCTGGTAAAGGAGGCAGCAGCAGCAGATGTGAGTCAGGCGCATCTCGCGGTTCTTCCCCATACTGCGCTCCCGCGGCCGCGGC	TTCTCGCCCGGCGCACGCCTCCACTTCAGCTTCCCGATATCCGACGGTAGTGTNNNNNCGTACGTTCGCGGTCTCCGCT	128796074	128796185	-	0	ADAMTS19/NM_133638_0001
5:128797048-128797267/16,27/+	0.115377	5	128797048	128797063	12	GGAGGGTGAGGAGGAC	128797241	128797267	1	TCTCCGGAGCAGCAGGTACAGGTCCCG	128797064	128797240	GAGGAGCTCGAGTCGCAGGAGCTGCCGCGGGGATCCAGCGGGGCTGCCGCCTTGTCCCCGGGCGCCCCGGCCTCGTGGCAGCCGCCGCCTCCCCCGCAGCCGCCCCCGTCCCCGCCCCCGGCCCAGCATGCCGAGCCGGATGGCGACGAAGTGTTGCTGCGGATCCCGGCCTTCTCT	CGGGACCTGTACCTGCTGCTCCGGAGACTTCAGCTTCCCGATATCCGACGGTAGTGTNNNNNGGAGGGTGAGGAGGAC	128796784	128797460	+	0	ADAMTS19/NM_133638_0002
5:128796819-128797063/16,27/-	0.0638954	5	128797048	128797063	12	GTCCTCCTCACCCTCC	128796819	128796845	1	AGGAGTGGGAAGTCGTGTTTCCTGCGC	128796846	128797047	GACGGCGGCGGGGGCCGGAGCCGGGACTCTGATCGGCCCTCCACGGGCTCCTCCAAAGGCACCGGAGCCACAGAGCGCACCTCGCGTGAGCTGCCGGCAGCCTGCGCCCGGGCGCTTCCGCCGCCCCCAACGCCGCGCACCCAGCCCGGGTCCGCGCTGCCCCCGCTGCCGCCAGCCGGGTCCACCGGCTCCCGGCGCCAGA	GCGCAGGAAACACGACTTCCCACTCCTCTTCAGCTTCCCGATATCCGACGGTAGTGTNNNNNGTCCTCCTCACCCTCC	128796784	128797460	-	0	ADAMTS19/NM_133638_0003
5:128796901-128797100/22,18/+	0.191904	5	128796901	128796922	1	GGGCTGGGTGCGCGGCGTTGGG	128797083	128797100	1	TGGATCCCCGCGGCAGCT	128796923	128797082	GGCGGCGGAAGCGCCCGGGCGCAGGCTGCCGGCAGCTCACGCGAGGTGCGCTCTGTGGCTCCGGTGCCTTTGGAGGAGCCCGTGGAGGGCCGATCAGAGTCCCGGCTCCGGCCCCCGCCGCCGTCGGAGGGTGAGGAGGACGAGGAGCTCGAGTCGCAGG	AGCTGCCGCGGGGATCCACTTCAGCTTCCCGATATCCGACGGTAGTGTNNNNNGGGCTGGGTGCGCGGCGTTGGG	128796784	128797460	+	0	ADAMTS19/NM_133638_0004
5:128797170-128797369/18,23/-	0.424063	5	128797352	128797369	1	TGGTGGCGCGGGAGGTTG	128797170	128797192	1	CGTCCCCGCCCCCGGCCCAGCAT	128797193	128797351	CGGGGCGGATGCTGCCCCCGTGGGGCCGGGGCCGGGATTTGGCCGCTGTTCCACTGCGAAGCGCGGCGCCAGGAAGCGGCCGTCTCTCCGGAGCAGCAGGTACAGGTCCCGAGAGAAGGCCGGGATCCGCAGCAACACTTCGTCGCCATCCGGCTCGGC	ATGCTGGGCCGGGGGCGGGGACGCTTCAGCTTCCCGATATCCGACGGTAGTGTNNNNNTGGTGGCGCGGGAGGTTG	128796784	128797460	-	0	ADAMTS19/NM_133638_0005
5:128797338-128797567/16,24/+	s	5	128797338	128797353	1	CAGCATCCGCCCCGCA	128797544	128797567	1	GCCAAGCTCAAAAGGAGCACACTG	128797354	128797543	ACCTCCCGCGCCACCAGACGCAGGCTGCTTCTACACCGGAGCTGTGCTGCGGCACCCTGGCTCGCTGGCTTCTTTCAGCACCTGTGGAGGTGGCCTGGTAAGCGCCTTCTTTCCCTAGCTCTCCATTTTCCCCTGCTGCTCCTCTCCTTGCCCATAGGTCAGGATGATTTGCATGCACCTTCTCCCCTTT	CAGTGTGCTCCTTTTGAGCTTGGCCTTCAGCTTCCCGATATCCGACGGTAGTGTNNNNNCAGCATCCGCCCCGCA	128796784	128797460	+	0	ADAMTS19/NM_133638_0006
5:128796665-128796864/25,19/+	0.613479	5	128796665	128796689	1	GGTCTAGACGGGTGGTCTCCATTGC	128796846	128796864	1	ACCGGCTCCCGGCGCCAGA	128796690	128796845	ATTCAACGCGAGCGCCCTGTATCTATGGACTGTGAGCTTGGAAATGTTTGTGCTACTGGAACCGCGGCACTTTAAGCCCCGCACTTCTGTCTGCCCCGCCCGCAGAGCTGCAGTTCGCCCCCGACCGCGAGGAGTGGGAAGTCGTGTTTCCTGCGC	TCTGGCGCCGGGAGCCGGTCTTCAGCTTCCCGATATCCGACGGTAGTGTNNNNNGGTCTAGACGGGTGGTCTCCATTGC	128796784	128797460	+	0	ADAMTS19/NM_133638_0007
5:128797328-128797542/18,23/-	0.742132	5	128797525	128797542	1	AAGGGGAGAAGGTGCATG	128797328	128797350	1	CCCACGGGGGCAGCATCCGCCCC	128797351	128797524	CAAATCATCCTGACCTATGGGCAAGGAGAGGAGCAGCAGGGGAAAATGGAGAGCTAGGGAAAGAAGGCGCTTACCAGGCCACCTCCACAGGTGCTGAAAGAAGCCAGCGAGCCAGGGTGCCGCAGCACAGCTCCGGTGTAGAAGCAGCCTGCGTCTGGTGGCGCGGGAGGTTGC	GGGGCGGATGCTGCCCCCGTGGGCTTCAGCTTCCCGATATCCGACGGTAGTGTNNNNNAAGGGGAGAAGGTGCATG	128796784	128797460	-	0	ADAMTS19/NM_133638_0008
5:128844738-128844952/16,29/+	0.925864	5	128844738	128844753	18	TCTTACATATCTTTTT	128844924	128844952	1	CAGGAGAAGGCATTTACCTGAAATGATAC	128844754	128844923	GTGTTATATATTCCAGATGGGATTTATACAGCTCAATGAGGACTTCATATTTATTGAGCCACTCAATGATACAATGGCCATAACAGGTCACCCACACCGTGTATATAGGCAGAAAAGGTCCATGGAGGAAAAGGTCACAGAGAAGTCAGCTCTTCACAGTCATTACTGTG	GTATCATTTCAGGTAAATGCCTTCTCCTGCTTCAGCTTCCCGATATCCGACGGTAGTGTNNNNNTCTTACATATCTTTTT	128844759	128844945	+	0	ADAMTS19/NM_133638_0009
5:128844845-128845049/16,29/-	0.908314	5	128845034	128845049	16	AAAAGATTCTACATTA	128844845	128844873	1	CCACACCGTGTATATAGGCAGAAAAGGTC	128844874	128845033	AAAATAAGTAAAGCTAGTAAATAGACGAGAGAGTTTTTTTAAAGTAGTCATCTCACATTGAATATTTACTTAAAACTCTTTCAGGAGAAGGCATTTACCTGAAATGATACCACAGTAATGACTGTGAAGAGCTGACTTCTCTGTGACCTTTTCCTCCATG	GACCTTTTCTGCCTATATACACGGTGTGGCTTCAGCTTCCCGATATCCGACGGTAGTGTNNNNNAAAAGATTCTACATTA	128844759	128844945	-	0	ADAMTS19/NM_133638_0010
5:128861921-128862125/16,29/-	0.970481	5	128862110	128862125	10	TCTCCTGGCTGCATCT	128861921	128861949	1	TATTATTCACTTTGCCAATATGAAGGTGC	128861950	128862109	GCTCCATGATAGGAAACCATTGCTGGGTCTGCAACCACTACAGTCTCTATGTTGTATTCTTGAGGTAATTTGTATGAATATCGTTTCCCTCTTCCACTTTCTGCTATTTTTCTAGACCTAGGTCTTCCTTTATCTGCAACAGAGAATTGAATTTTTCAAT	GCACCTTCATATTGGCAAAGTGAATAATACTTCAGCTTCCCGATATCCGACGGTAGTGTNNNNNTCTCCTGGCTGCATCT	128861966	128862159	-	0	ADAMTS19/NM_133638_0011
5:128862001-128862200/16,28/-	0.966799	5	128862185	128862200	20	TCCTTAGAGTTTTCTT	128862001	128862028	1	AAATAGCAGAAAGTGGAAGAGGGAAACG	128862029	128862184	GAAAAAATTCCAAGCGCACTTTAAAGTTTGCCTACCATATTTAAGATGGTTAGAATGAATCTCCTGGCTGCATCTGCTCCATGATAGGAAACCATTGCTGGGTCTGCAACCACTACAGTCTCTATGTTGTATTCTTGAGGTAATTTGTATGAATAT	CGTTTCCCTCTTCCACTTTCTGCTATTTCTTCAGCTTCCCGATATCCGACGGTAGTGTNNNNNTCCTTAGAGTTTTCTT	128861966	128862159	-	0	ADAMTS19/NM_133638_0012
5:128863370-128863569/16,29/-	0.935135	5	128863554	128863569	18	ATTTCTCCCCCATTTA	128863370	128863398	1	GTATGGGCCTTGAGAAAAATTAAGATGAT	128863399	128863553	ATTTAATAAAAAACTCAAGACTTTCTTACTGGAGTTTCATGGAGCAGAATAAGCTTTATCACACGAAGATTGACCTGCACACTCAGACTCTTGTGTTGGAAAAGGTTAAATACCTAAAAACAAATAAAAATAAAAATCCTAAAATTAAACTGAAA	ATCATCTTAATTTTTCTCAAGGCCCATACCTTCAGCTTCCCGATATCCGACGGTAGTGTNNNNNATTTCTCCCCCATTTA	128863430	128863534	-	0	ADAMTS19/NM_133638_0013
5:128864174-128864373/16,29/+	0.894386	5	128864174	128864189	8	AGAATAATATGCCTTG	128864345	128864373	1	TACCTTGTTATAAGTATAGCTGCATCCAC	128864190	128864344	TGATGAGCTCTGTTCTTTTGCAGCCAGAACTATATATTGGGCATCATGGAGAAAAAATGCTAGAGAGTTTTTGTAAGTGGCAACATGAAGAATTTGGCAAAAAGAATGATATACATTTAGAGATGTCAACAAACTGGGGGGAAGACATGACTTCA	GTGGATGCAGCTATACTTATAACAAGGTACTTCAGCTTCCCGATATCCGACGGTAGTGTNNNNNAGAATAATATGCCTTG	128864202	128864380	+	0	ADAMTS19/NM_133638_0014
5:128864316-128864520/17,28/-	0.961948	5	128864504	128864520	2	GATTTGAGGGAGATGAC	128864316	128864343	1	CAACAAACTGGGGGGAAGACATGACTTC	128864344	128864503	TAACATCATTATGCCAAAATCACTCTTGAAACACGAAATCTGAAATAAAAACATTATCTATTAAGGGATTAATGGGATCAACAGTGCAGTGATTGAATTAGGAATGCCATTTAATTGGCATTGGAAAATTTACCTTGTTATAAGTATAGCTGCATCCACT	GAAGTCATGTCTTCCCCCCAGTTTGTTGCTTCAGCTTCCCGATATCCGACGGTAGTGTNNNNNGATTTGAGGGAGATGAC	128864202	128864380	-	0	ADAMTS19/NM_133638_0015
5:128887444-128887643/18,26/+	0.94974	5	128887444	128887461	1	GGAGATGACAGATGTGCT	128887618	128887643	1	AAGTTCTCCAGAACTCCAAAAGTGTG	128887462	128887617	TCAATTAATCATATAACTATTAAAAATGAGTCACTTGATGTCTTGTTTGTACAAAATAATTTATCTTTATTTCAGTTTTCTATTTTTCTTTCTAGGAAAGATTTCTGTGTGCACAAAGATGAACCATGTGATACTGTTGGTAAGTGTGAAAATTCT	CACACTTTTGGAGTTCTGGAGAACTTCTTCAGCTTCCCGATATCCGACGGTAGTGTNNNNNGGAGATGACAGATGTGCT	128887546	128887610	+	0	ADAMTS19/NM_133638_0016
5:128932203-128932402/16,29/+	0.702529	5	128932203	128932218	18	ATTTGCATATTCATTC	128932374	128932402	1	AAGTTATATGCTAACATATTTAACATAGC	128932219	128932373	AGACATATAATAATTAATGTTTGTATTTTTTAGGTATAGCTTACTTGAGTGGAATGTGTAGTGAAAAGAGAAAATGTATTATTGCTGAAGACAATGGCTTGAATCTTGCTTTTACAATTGCTCATGAAATGGGTCACAAGTAAGTAAAAATCATG	GCTATGTTAAATATGTTAGCATATAACTTCTTCAGCTTCCCGATATCCGACGGTAGTGTNNNNNATTTGCATATTCATTC	128932241	128932367	+	0	ADAMTS19/NM_133638_0017
5:128956258-128956457/16,29/+	0.83416	5	128956258	128956273	8	CAAGTAACATTTACTT	128956429	128956457	1	CCATACCTGAGAAATCTTTCCAAATCTTC	128956274	128956428	AGTGTAAATTTTAAAATTTTATTATATTCCAAATCAGCATGGGCATTAACCATGACAATGACCACCCATCGTGTGCTGATGGTCTTCATATCATGTCTGGTGAATGGATTAAAGGACAGAATCTTGGTGACGTTTCATGGTCTCGATGTAGCAAG	GAAGATTTGGAAAGATTTCTCAGGTATGGCTTCAGCTTCCCGATATCCGACGGTAGTGTNNNNNCAAGTAACATTTACTT	128956300	128956461	+	0	ADAMTS19/NM_133638_0018
5:128956304-128956503/16,28/+	0.974702	5	128956304	128956319	7	AAATCAGCATGGGCAT	128956476	128956503	1	AAACAGCACACATAATCATTCACAAGGC	128956320	128956475	TAACCATGACAATGACCACCCATCGTGTGCTGATGGTCTTCATATCATGTCTGGTGAATGGATTAAAGGACAGAATCTTGGTGACGTTTCATGGTCTCGATGTAGCAAGGAAGATTTGGAAAGATTTCTCAGGTATGGAGGTCACTTATTGTTTTT	GCCTTGTGAATGATTATGTGTGCTGTTTCTTCAGCTTCCCGATATCCGACGGTAGTGTNNNNNAAATCAGCATGGGCAT	128956300	128956461	+	0	ADAMTS19/NM_133638_0019
5:128957840-128958039/16,29/+	0.947152	5	128957840	128957855	9	TCAGCTTTTTACATTA	128958011	128958039	1	GCATCTCCTGACAAAAAGAAGCCAATGGC	128957856	128958010	AATTCAAAAGTTTACACATACCTGCCTATTGCCAGGTCAAAGGCCAGTAACTGCTTGCTACAAACAAATCCGCAGAGTGTCAATTCTGTGATGGTTCCCTCCAAGCTGCCAGGGATGACATACACTGCTGATGAACAATGCCAGATCCTTTTTGG	GCCATTGGCTTCTTTTTGTCAGGAGATGCCTTCAGCTTCCCGATATCCGACGGTAGTGTNNNNNTCAGCTTTTTACATTA	128957880	128958051	+	0	ADAMTS19/NM_133638_0020
5:128957883-128958082/16,29/+	0.968692	5	128957883	128957898	11	ATTGCCAGGTCAAAGG	128958054	128958082	1	AACAATGAATGAACGCACAAAATCCCCAC	128957899	128958053	CCAGTAACTGCTTGCTACAAACAAATCCGCAGAGTGTCAATTCTGTGATGGTTCCCTCCAAGCTGCCAGGGATGACATACACTGCTGATGAACAATGCCAGATCCTTTTTGGGCCATTGGCTTCTTTTTGTCAGGAGATGCAGGTAAAGATCCAG	GTGGGGATTTTGTGCGTTCATTCATTGTTCTTCAGCTTCCCGATATCCGACGGTAGTGTNNNNNATTGCCAGGTCAAAGG	128957880	128958051	+	0	ADAMTS19/NM_133638_0021
5:128977514-128977713/16,29/+	0.940193	5	128977514	128977529	4	TACCTTCCCCTTATTA	128977685	128977713	1	GCAAGATTCTCAAGTTTCATCTAGTATGC	128977530	128977684	GTTATTGTGCCTTTGTTTTCAGCATGTTATTTGCACAGGATTATGGTGCAAGGTAGAAGGTGAGAAAGAATGCAGAACCAAGCTAGACCCACCAATGGATGGAACTGACTGTGACCTTGGTAAGGTAAGTCATTTGTGTTGTCTGAATTTAATGA	GCATACTAGATGAAACTTGAGAATCTTGCCTTCAGCTTCCCGATATCCGACGGTAGTGTNNNNNTACCTTCCCCTTATTA	128977541	128977663	+	0	ADAMTS19/NM_133638_0022
5:128983432-128983631/16,29/+	0.948413	5	128983432	128983447	4	CACCTAAGACATAACT	128983603	128983631	1	AAATTGAAAAGTGCCCTCCCCCAACCAGG	128983448	128983602	TTTGGAATAGTGGTGTAAGGCTGGAGAATGTACCAGCAGGACCTCAGCACCTGAACATCTGGCCGGAGAGTGGAGCCTGTGGAGTCCTTGTAGCCGAACCTGCAGTGCTGGGATCAGCAGTCGAGAGCGCAAATGTCCTGGGTAAACTCAAAGTT	CCTGGTTGGGGGAGGGCACTTTTCAATTTCTTCAGCTTCCCGATATCCGACGGTAGTGTNNNNNCACCTAAGACATAACT	128983447	128983598	+	0	ADAMTS19/NM_133638_0023
5:128984447-128984656/17,28/+	0.97256	5	128984447	128984463	16	AACATAAAAAACATAAA	128984629	128984656	1	CAGGACAGCTTGCCACTGAAGTATATGC	128984464	128984628	ATTGATTATTTGTACTTTCTTTTCTAGGCTAGATTCTGAAGCAAGGGATTGTAATGGTCCCAGAAAACAATACAGAATATGTGAGAATCCACCTTGTCCTGCAGGTTTGCCTGGATTCAGAGACTGGCAATGTCAGGCTTATAGTGTTAGAACTTCCTCCCCAAA	GCATATACTTCAGTGGCAAGCTGTCCTGCTTCAGCTTCCCGATATCCGACGGTAGTGTNNNNNAACATAAAAAACATAAA	128984480	128984673	+	0	ADAMTS19/NM_133638_0024
5:128984522-128984721/16,29/+	0.964965	5	128984522	128984537	3	CCCAGAAAACAATACA	128984693	128984721	1	CACTTCGCAAACCTAGAAATCTAGTTAAC	128984538	128984692	GAATATGTGAGAATCCACCTTGTCCTGCAGGTTTGCCTGGATTCAGAGACTGGCAATGTCAGGCTTATAGTGTTAGAACTTCCTCCCCAAAGCATATACTTCAGTGGCAAGCTGTCCTGGATGAAGGTATGACCAACCAGATCACCACCATCTTT	GTTAACTAGATTTCTAGGTTTGCGAAGTGCTTCAGCTTCCCGATATCCGACGGTAGTGTNNNNNCCCAGAAAACAATACA	128984480	128984673	+	0	ADAMTS19/NM_133638_0025
5:128989951-128990150/16,29/+	0.946229	5	128989951	128989966	7	TTTATGGGGTAACTTT	128990122	128990150	1	CTTTTTTTTTTTGGAATGTCTTACCTGGC	128989967	128990121	TTCTCATTTCTTTTTATCTACTCTGTATGTAGAAAAACCATGTGCCTTGTTTTGCTCTCCTGTTGGAAAAGAACAGCCTATTCTTCTATCAGAAAAAGTGATGGATGGAACTTCTTGTGGCTATCAGGGATTAGATATCTGTGCAAATGGCAGGT	GCCAGGTAAGACATTCCAAAAAAAAAAAGCTTCAGCTTCCCGATATCCGACGGTAGTGTNNNNNTTTATGGGGTAACTTT	128989988	128990136	+	0	ADAMTS19/NM_133638_0026
5:128990015-128990214/17,28/+	0.983402	5	128990015	128990031	4	GTTTTGCTCTCCTGTTG	128990187	128990214	1	AAAGCTTTCCACCATGCTGTGAAGCTGC	128990032	128990186	GAAAAGAACAGCCTATTCTTCTATCAGAAAAAGTGATGGATGGAACTTCTTGTGGCTATCAGGGATTAGATATCTGTGCAAATGGCAGGTGCCAGGTAAGACATTCCAAAAAAAAAAAGAATTTATATGTTGAAGGAAAATTGTGGGACCACTGA	GCAGCTTCACAGCATGGTGGAAAGCTTTCTTCAGCTTCCCGATATCCGACGGTAGTGTNNNNNGTTTTGCTCTCCTGTTG	128989988	128990136	+	0	ADAMTS19/NM_133638_0027
5:128994283-128994482/16,29/+	0.888607	5	128994283	128994298	6	TGATGTGCTGTCACTC	128994454	128994482	1	GTTCCCAAAGATTGCAGGGATTAATATTT	128994299	128994453	TCTTGTTACAGAAAGTTGGCTGTGATGGTTTATTAGGGTCTCTTGCAAGAGAAGATCATTGTGGTGTATGCAATGGCAATGGAAAATCATGCAAGATCATTAAAGGGGATTTTAATCACACCAGAGGAGCAGGTAATTTTTCTTTATTTTTTCAT	AAATATTAATCCCTGCAATCTTTGGGAACCTTCAGCTTCCCGATATCCGACGGTAGTGTNNNNNTGATGTGCTGTCACTC	128994299	128994440	+	0	ADAMTS19/NM_133638_0028
5:129001100-129001299/16,29/-	0.976289	5	129001284	129001299	13	CTTCTCTGTGTCTGTA	129001100	129001128	1	CAAAACCAAAAGGAAAACAAAAGGCAAGT	129001129	129001283	ACACAGGTTACCTAAATAGCTATGTGCCGGCTTTTCCTCCACAACTTTGATTCTTCTTGCTCCAGCAGGTATCACCAGCACTTCTACATAACCTGTAAGAGTCAATAAAACATGAAATAAATCTTGAGTTCCTTCAAAATCTCTTTTCTTCATTG	ACTTGCCTTTTGTTTTCCTTTTGGTTTTGCTTCAGCTTCCCGATATCCGACGGTAGTGTNNNNNCTTCTCTGTGTCTGTA	129001181	129001282	-	0	ADAMTS19/NM_133638_0029
5:129015407-129015606/16,28/+	0.955468	5	129015407	129015422	8	CAATGAAGCTGACTTG	129015579	129015606	1	GTAAAGGTGCTGTAGTAGGACCTTTGGC	129015423	129015578	TTAATACTCATTATATTTTTGAACCTCTTTATAGCTCTCCGAGATGCTGGCAAACAGTCTATTAATAGTGACTGGAAGATTGAACACTCTGGAGCCTTCAATTTGGCTGGAACTACCGTTCATTATGTAAGACGAGGCCTCTGGGAGAAGATCTCT	GCCAAAGGTCCTACTACAGCACCTTTACCTTCAGCTTCCCGATATCCGACGGTAGTGTNNNNNCAATGAAGCTGACTTG	129015446	129015624	+	0	ADAMTS19/NM_133638_0030
5:129015528-129015727/16,29/-	0.959786	5	129015712	129015727	17	TTTAAATGTCTGTGTG	129015528	129015556	1	GCTGGAACTACCGTTCATTATGTAAGACG	129015557	129015711	ACAATTCAAATCTGAAAAATATTAGAGGAAGTGCACTGGGAATATTCCTTGCCATGAGAAGTTGATTATGCCATGTTATCAATTCATTCCCTCATACCAGAAGATGTAAAGGTGCTGTAGTAGGACCTTTGGCAGAGATCTTCTCCCAGAGGCCT	CGTCTTACATAATGAACGGTAGTTCCAGCCTTCAGCTTCCCGATATCCGACGGTAGTGTNNNNNTTTAAATGTCTGTGTG	129015446	129015624	-	0	ADAMTS19/NM_133638_0031
5:129019760-129019959/16,29/-	0.953312	5	129019944	129019959	1	ACAAGTGGCATCGCAA	129019760	129019788	1	TTGCACGTGCTCTAGTTTGACCCATCTGC	129019789	129019943	TCTTCCCAGCTTGTGTGTGTCCACATGAAGAGGGGCTCAGGTGCTTTAGAGCTCTGGTTTTCTGGAAGAGGGTCTGATGGGATAGTGTATTCATAGTGAAGACCATAATTCTGATCCTGAAACAGGAGCACCTATAGTATACAAAAATGATCAAG	GCAGATGGGTCAAACTAGAGCACGTGCAACTTCAGCTTCCCGATATCCGACGGTAGTGTNNNNNACAAGTGGCATCGCAA	129019802	129019976	-	0	ADAMTS19/NM_133638_0032
5:129019866-129020065/16,28/-	0.980527	5	129020050	129020065	2	GGAATTGCAGATTAGG	129019866	129019893	1	ATCAGACCCTCTTCCAGAAAACCAGAGC	129019894	129020049	GATTTTGGATATGTCTTAATTATCAATGCTTAATCAGAAAACAACTGATGTTTTGGAAAGATAAATGTTTAAAAATCCTTCACCTCCTCCACAAGTGGCATCGCAATCTTCCCAGCTTGTGTGTGTCCACATGAAGAGGGGCTCAGGTGCTTTAGA	GCTCTGGTTTTCTGGAAGAGGGTCTGATCTTCAGCTTCCCGATATCCGACGGTAGTGTNNNNNGGAATTGCAGATTAGG	129019802	129019976	-	0	ADAMTS19/NM_133638_0033
5:129030347-129030546/16,29/-	0.976398	5	129030531	129030546	2	TGTTTGACATGGTTGC	129030347	129030375	1	AACACCTCCTAAATCCATTACATAAAGGC	129030376	129030530	TCATTGCACTTTCGAATCTGTGGCTCTGGCTTGGTTAAGTATTTGCATTTCTCATTGTCCACAATGCTGATATTTTTGCTCATGATTTTTGTGCAGGACACTGTTGTCTTCCTTTCTCCTGAAAAGAACAAATAAACAAAGAAATATTATTATAA	GCCTTTATGTAATGGATTTAGGAGGTGTTCTTCAGCTTCCCGATATCCGACGGTAGTGTNNNNNTGTTTGACATGGTTGC	129030402	129030558	-	0	ADAMTS19/NM_133638_0034
5:129030404-129030603/16,29/+	0.964844	5	129030404	129030419	13	TCTTTTCAGGAGAAAG	129030575	129030603	1	AGGACAGCAATCTAATGGACAAATAATGC	129030420	129030574	GAAGACAACAGTGTCCTGCACAAAAATCATGAGCAAAAATATCAGCATTGTGGACAATGAGAAATGCAAATACTTAACCAAGCCAGAGCCACAGATTCGAAAGTGCAATGAGCAACCATGTCAAACAAGGTAACTCTATTCCAAGGGCCCTTAAA	GCATTATTTGTCCATTAGATTGCTGTCCTCTTCAGCTTCCCGATATCCGACGGTAGTGTNNNNNTCTTTTCAGGAGAAAG	129030402	129030558	+	0	ADAMTS19/NM_133638_0035
5:129037053-129037257/16,27/+	0.911755	5	129037053	129037068	10	TTTCCAGTGACTCTTG	129037231	129037257	1	GTCATGCAGTCCTGGCCCTCACAGCGC	129037069	129037230	CTTTACTTTCAGGTGGATGATGACAGAATGGACCCCTTGTTCACGAACTTGTGGAAAAGGAATGCAGAGCAGACAAGTGGCCTGTACCCAACAACTGAGCAATGGAACACTGATTAGAGCCCGAGAGAGGGACTGCATTGGGCCCAAGCCCGCCTCTGCCCA	GCGCTGTGAGGGCCAGGACTGCATGACCTTCAGCTTCCCGATATCCGACGGTAGTGTNNNNNTTTCCAGTGACTCTTG	129037070	129037295	+	0	ADAMTS19/NM_133638_0036
5:129037183-129037387/16,29/-	0.924176	5	129037372	129037387	18	AAAATATCAACTTCAA	129037183	129037211	1	TAGAGCCCGAGAGAGGGACTGCATTGGGC	129037212	129037371	TGCAGATTCTGAACATGATCCAACCTGATCTTGTACAAGCTAGGAGTCAGAGTAGGAATGGGGAAAGAAAGGGGGCATGTATGCACCTCAGACCACACTCCCGCCTCCCACACGGTCATGCAGTCCTGGCCCTCACAGCGCTGGGCAGAGGCGGGCTTGG	GCCCAATGCAGTCCCTCTCTCGGGCTCTACTTCAGCTTCCCGATATCCGACGGTAGTGTNNNNNAAAATATCAACTTCAA	129037070	129037295	-	0	ADAMTS19/NM_133638_0037
5:129039882-129040081/19,24/+	0.95088	5	129039882	129039900	1	ATATCTCCAATTCACCAAC	129040058	129040081	1	AGACCAGTCACCCATTCGCCACAC	129039901	129040057	TTTATCTAAAACCTCTGATGTTATCTTCCAGTGTTCAGTCAAGTGTGGCAAAGGCATACGTCATCGGACCGTTAGATGTACCAACCCAAGAAAGAAGTGTGTCCTCTCTACCAGACCCAGGGAGGCTGAAGACTGTGAGGATTATTCAAAATGCTAT	GTGTGGCGAATGGGTGACTGGTCTCTTCAGCTTCCCGATATCCGACGGTAGTGTNNNNNATATCTCCAATTCACCAAC	129039921	129040094	+	0	ADAMTS19/NM_133638_0038
5:129039989-129040188/16,29/+	0.981748	5	129039989	129040004	6	AGAAAGAAGTGTGTCC	129040160	129040188	1	CTACTCTCCTTCCCTCCTAAACTCCATGC	129040005	129040159	TCTCTACCAGACCCAGGGAGGCTGAAGACTGTGAGGATTATTCAAAATGCTATGTGTGGCGAATGGGTGACTGGTCTAAGGTGAGAACCATTCTGTATATTCTCAGTAATAGGTTTCAATAATGTCAGCATTGCCCTGGGTACTATAACCACATA	GCATGGAGTTTAGGAGGGAAGGAGAGTAGCTTCAGCTTCCCGATATCCGACGGTAGTGTNNNNNAGAAAGAAGTGTGTCC	129039921	129040094	+	0	ADAMTS19/NM_133638_0039
5:129070594-129070803/16,29/+	0.951154	5	129070594	129070609	4	AGAACCTAAACAAACC	129070775	129070803	1	CCCAGTCTGGGTGATGTTATGGTATTTAC	129070610	129070774	TTGTATTTCTCCTAGTGCTCAATTACCTGTGGCAAAGGAATGCAGTCCCGTGTAATCCAATGCATGCATAAGATCACAGGAAGACATGGAAATGAATGTTTTTCCTCAGAAAAACCTGCAGCATACAGGCCATGCCATCTTCAACCCTGCAATGAGAAAATTAAT	GTAAATACCATAACATCACCCAGACTGGGCTTCAGCTTCCCGATATCCGACGGTAGTGTNNNNNAGAACCTAAACAAACC	129070614	129070812	+	0	ADAMTS19/NM_133638_0040
5:129070650-129070869/18,27/-	0.981339	5	129070852	129070869	3	ACAAAATACAAGAAGCCA	129070650	129070676	1	TGCAGTCCCGTGTAATCCAATGCATGC	129070677	129070851	TAAGCATTTCTATGTTTTTCAAAAGCATCTTTTTTTTTTGTCTGCTTACCCAGTCTGGGTGATGTTATGGTATTTACATTAATTTTCTCATTGCAGGGTTGAAGATGGCATGGCCTGTATGCTGCAGGTTTTTCTGAGGAAAAACATTCATTTCCATGTCTTCCTGTGATCTTAT	GCATGCATTGGATTACACGGGACTGCACTTCAGCTTCCCGATATCCGACGGTAGTGTNNNNNACAAAATACAAGAAGCCA	129070614	129070812	-	0	ADAMTS19/NM_133638_0041
5:129072722-129072921/16,29/+	0.955003	5	129072722	129072737	4	ATCTGCATGGAGTGAA	129072893	129072921	1	CTGCTAGAGGTCAACTCTTCTGCTGCAGC	129072738	129072892	TTCACTATGTTCTGTTTCACAGCTGCTCTGACTTTCAAGTGCCTGGGAGATCAGTGGCCAGTGTACTGCCGAGTGATACGTGAAAAGAACCTATGTCAGGACATGCGGTGGTATCAGCGCTGCTGTGAAACATGCAGGGACTTCTATGCCCAAAA	GCTGCAGCAGAAGAGTTGACCTCTAGCAGCTTCAGCTTCCCGATATCCGACGGTAGTGTNNNNNATCTGCATGGAGTGAA	129072749	129072921	+	0	ADAMTS19/NM_133638_0042
5:129072779-129072978/16,28/-	0.97565	5	129072963	129072978	15	ATGCTAGTGTGTGTGT	129072779	129072806	1	CCTGGGAGATCAGTGGCCAGTGTACTGC	129072807	129072962	TTATAAATAATGTAATTGCCAAGAGCTGTGATCCAGCCAGCCTGCTAGAGGTCAACTCTTCTGCTGCAGCTTTTGGGCATAGAAGTCCCTGCATGTTTCACAGCAGCGCTGATACCACCGCATGTCCTGACATAGGTTCTTTTCACGTATCACTCG	GCAGTACACTGGCCACTGATCTCCCAGGCTTCAGCTTCCCGATATCCGACGGTAGTGTNNNNNATGCTAGTGTGTGTGT	129072749	129072921	-	0	ADAMTS19/NM_133638_0043
11:124754731-124754930/16,29/-	0.973984	11	124754915	124754930	12	GTCTGTCTTCCTGGCT	124754731	124754759	1	TGGGTGGACAGGAGAAGTGGTTCTGATTC	124754760	124754914	AATGTGTTCATCTTGACCAGAGGGCCTCTGGGAAGAAGCCAGGAGGAAGCCTGGCACTGGGGAAGGGAGATAAGGAGCAAGGGAGATAACTCCACTGTCCTTCAGCTTCTCCTGTAGATTACTCCTGAACCGTGTCCCTGAGACTTCCCAGACGG	GAATCAGAACCACTTCTCCTGTCCACCCACTTCAGCTTCCCGATATCCGACGGTAGTGTNNNNNGTCTGTCTTCCTGGCT	124754776	124754819	-	0	ROBO4/NM_019055_0001
11:124754907-124755111/16,28/+	0.895171	11	124754907	124754922	8	AACACATTAGCCAGGA	124755084	124755111	1	ATCTTCCTGACCCCCAACCTCTCCCTGC	124754923	124755083	AGACAGACACTCACCACCAGCCTTGGGCATACGACAGTGGAGCTGACTTCTCTGGGAAGAGATCTGAGAGTCAGGGGGCCAGGGAGGCATCCCCCTTCCCAGCCGCTGGGTGTGGCTGACCTCCATGTCTTCCAACCAGTCTGGCCTCCACTCCCACAGGG	GCAGGGAGAGGTTGGGGGTCAGGAAGATCTTCAGCTTCCCGATATCCGACGGTAGTGTNNNNNAACACATTAGCCAGGA	124754926	124755153	+	0	ROBO4/NM_019055_0002
11:124755041-124755275/16,27/-	0.932538	11	124755260	124755275	4	TGGGCTGAGTTGGGGT	124755041	124755067	1	ACCTCCATGTCTTCCAACCAGTCTGGC	124755068	124755259	TAGGTTATGTTTAGGGCTGGGTACATGCCCTGAGCTGGTCCTAAGCTTTCTGTACTAAACTGGCCCCTAGGGGCTGAAGGTCAACCTCCCACAGACACCTCTACCCTCCCTGACAGATGCCTCATCACCTCCCTCCCCACGGGATGAGATCTTCCTGACCCCCAACCTCTCCCTGCCCCTGTGGGAGTGGAG	GCCAGACTGGTTGGAAGACATGGAGGTCTTCAGCTTCCCGATATCCGACGGTAGTGTNNNNNTGGGCTGAGTTGGGGT	124754926	124755153	-	0	ROBO4/NM_019055_0003
11:124756528-124756772/16,29/+	0.815046	11	124756528	124756543	5	CATTGGCTAAGGAGCC	124756744	124756772	1	TACAACCCTCATTCCACCCAAACCATTGC	124756544	124756743	CTCGCTGGGGGTGGGGGTGAGGCAGGGCCGAGGTGGGCACAGCAAGACTCCCCCCTTGGGCCCCACCCCTCCTCCAGTCCTGCCCATGTCCGTGAACTCTGAGGCTGTTGGGACGCTGATGTACCCATAGGTGGTGGGGGGTGAAGGAGCCCTTGGCATGGGAGAGACGCTGTTCCTAGGGAGAGGCAAAAGGGGAGACA	GCAATGGTTTGGGTGGAATGAGGGTTGTACTTCAGCTTCCCGATATCCGACGGTAGTGTNNNNNCATTGGCTAAGGAGCC	124756349	124756728	+	0	ROBO4/NM_019055_0004
11:124756321-124756520/16,28/+	0.913048	11	124756321	124756336	7	GGGCATGAGTGAGGAG	124756493	124756520	1	CTCAGCCTCTGAGGACAATGCCGCCAGC	124756337	124756492	TAAGATGGGGAGACCTCACATACCTATGAAGACGCAGTCTGCCTCCCTGGGCTCTAGACCGAAACCAAAGCTATCCACAGCCACTGCCAGGGCCCGGGCAAAGTGAGCATCAGCGAGGAAGGAGCCATCGGAGGAGCTGACAAGGCTGGCTCTGGC	GCTGGCGGCATTGTCCTCAGAGGCTGAGCTTCAGCTTCCCGATATCCGACGGTAGTGTNNNNNGGGCATGAGTGAGGAG	124756349	124756728	+	0	ROBO4/NM_019055_0005
11:124756466-124756685/16,28/+	0.740837	11	124756466	124756481	3	GGAGGAGCTGACAAGG	124756658	124756685	1	ACCCCCCACCACCTATGGGTACATCAGC	124756482	124756657	CTGGCTCTGGCGCTGGCGGCATTGTCCTCAGAGGCTGAGCCCCAACCATTGGCTAAGGAGCCCTCGCTGGGGGTGGGGGTGAGGCAGGGCCGAGGTGGGCACAGCAAGACTCCCCCCTTGGGCCCCACCCCTCCTCCAGTCCTGCCCATGTCCGTGAACTCTGAGGCTGTTGGGAC	GCTGATGTACCCATAGGTGGTGGGGGGTCTTCAGCTTCCCGATATCCGACGGTAGTGTNNNNNGGAGGAGCTGACAAGG	124756349	124756728	+	0	ROBO4/NM_019055_0006
11:124757013-124757212/16,26/-	0.802072	11	124757197	124757212	18	GGGTGTGGGGAGTGTG	124757013	124757038	1	AGAGGCCTGGGGGCTAGGGGGACTGC	124757039	124757196	TGCCGGGATTGGACAGGCTGGGGAAGGGGGGAAAGGACTTGAAGAGCTGTAGTAACTACGGTGCCATCACTCTCTCCCGCAAATCAGGCCTCCGGTGGCACCACAGGCTCCCTCCTCCATCCTGCTGCCAGCAGCCCCCATCCCCATCCTTAGCCCCT	GCAGTCCCCCTAGCCCCCAGGCCTCTCTTCAGCTTCCCGATATCCGACGGTAGTGTNNNNNGGGTGTGGGGAGTGTG	124756862	124757119	-	0	ROBO4/NM_019055_0007
11:124756837-124757061/16,29/-	0.814267	11	124757046	124757061	20	CCCCATCCCCATCCTT	124756837	124756865	1	TTCTGTAGTTCTTTGGTTATCTCTCAAGC	124756866	124757045	AGCCCCTGCAGTCCCCCTAGCCCCCAGGCCTCTTCCCTCTCTGGCCCCAGCCCAGCTTCCAGTCGCCTGTCCAGCTCCTCACTGTCATCCCTGGGGGAGGATCAAGACAGCGTGCTGACCCCTGAGGAGGTAGCCCTGTGCTTGGAACTCAGTGAGGGTGAGGAGACTCCCAGGTGAGTA	GCTTGAGAGATAACCAAAGAACTACAGAACTTCAGCTTCCCGATATCCGACGGTAGTGTNNNNNCCCCATCCCCATCCTT	124756862	124757119	-	0	ROBO4/NM_019055_0008
11:124756829-124757053/16,29/+	0.838366	11	124756829	124756844	7	CACAGCTTTTCTGTAG	124757025	124757053	1	CCATCCTTAGCCCCTGCAGTCCCCCTAGC	124756845	124757024	TTCTTTGGTTATCTCTCAAGCTACTCACCTGGGAGTCTCCTCACCCTCACTGAGTTCCAAGCACAGGGCTACCTCCTCAGGGGTCAGCACGCTGTCTTGATCCTCCCCCAGGGATGACAGTGAGGAGCTGGACAGGCGACTGGAAGCTGGGCTGGGGCCAGAGAGGGAAGAGGCCTGGGG	GCTAGGGGGACTGCAGGGGCTAAGGATGGCTTCAGCTTCCCGATATCCGACGGTAGTGTNNNNNCACAGCTTTTCTGTAG	124756862	124757119	+	0	ROBO4/NM_019055_0009
11:124757255-124757454/25,20/+	0.865929	11	124757255	124757279	1	GGGTCTGTTGACTCTGAGTTGGGGG	124757435	124757454	1	CTGAGCTCCAGAGCAGATGG	124757280	124757434	AGTTTCATGAGGAAAGAGGGGTGCTGGAGGGAGATGACGAGTAACCAGCTCATTTGAGGAGCTGAGGAGTTTCGGTCCCAGGGCCCGCCAGGCAACCAGAGCTTGGGGCACAGCTCCTGGGGAAGAGAAGCCTGGGTGTGAGAACAGTGGCATCC	CCATCTGCTCTGGAGCTCAGCTTCAGCTTCCCGATATCCGACGGTAGTGTNNNNNGGGTCTGTTGACTCTGAGTTGGGGG	124757243	124757405	+	0	ROBO4/NM_019055_0010
11:124757217-124757416/17,25/+	0.744673	11	124757217	124757233	8	TCTCCCAGCCCTGCTTC	124757392	124757416	1	ACCCAGGCTTCTCTTCCCCAGGAGC	124757234	124757391	CCGACCCCATGCCCTCTTACTGGGTCTGTTGACTCTGAGTTGGGGGAGTTTCATGAGGAAAGAGGGGTGCTGGAGGGAGATGACGAGTAACCAGCTCATTTGAGGAGCTGAGGAGTTTCGGTCCCAGGGCCCGCCAGGCAACCAGAGCTTGGGGCACA	GCTCCTGGGGAAGAGAAGCCTGGGTCTTCAGCTTCCCGATATCCGACGGTAGTGTNNNNNTCTCCCAGCCCTGCTTC	124757243	124757405	+	0	ROBO4/NM_019055_0011
11:124757597-124757796/16,29/+	0.941637	11	124757597	124757612	13	CCTTCACTTCCCTTTC	124757768	124757796	1	AGCAGCTGGGGTCTGAAAAGTCCATCCTG	124757613	124757767	AGGGACCCCCTCTCACCTGGGCTTTGGGAAAGGTTCTTGGAACCTCTATTTCCTAACTCACAGGCCCGGAGCTCCAAGGAGTGGCTGCCCCGGAGCAGTGGGGAACTGTTGGCATGCTGCAGCTCTGCAAAGAAAGGGTTGGTGGTTGTGGGGCC	CAGGATGGACTTTTCAGACCCCAGCTGCTCTTCAGCTTCCCGATATCCGACGGTAGTGTNNNNNCCTTCACTTCCCTTTC	124757618	124757746	+	0	ROBO4/NM_019055_0012
11:124761177-124761406/16,29/+	0.869373	11	124761177	124761192	14	TATTCTCCCCCTCCTT	124761378	124761406	1	CACTTTTTATGGCTCCCTCATCGCTGAGC	124761193	124761377	ACCCTGCTTCTTTTTGGCCTTCCAAGCCTCTGCAGGGGCCAGAGACAAGCGGGGAGAAGAGAGTCCCCTGCGGCTGCAGAGGCTGTCTGAGCTGGAACAGGGGCTGGAGAGCTGGGCCAGCTGGGGTGGGAGGCGCCTGACAGCTGGGACCTGGGGACTTGGCCTGGCTGGGGTACTGGAGGGCA	GCTCAGCGATGAGGGAGCCATAAAAAGTGCTTCAGCTTCCCGATATCCGACGGTAGTGTNNNNNTATTCTCCCCCTCCTT	124761184	124761708	+	0	ROBO4/NM_019055_0013
11:124761154-124761353/16,27/+	0.698533	11	124761154	124761169	3	CTACCACCAGCTCAGT	124761327	124761353	1	CAAGTCCCCAGGTCCCAGCTGTCAGGC	124761170	124761326	CTATGTCTATTCTCCCCCTCCTTACCCTGCTTCTTTTTGGCCTTCCAAGCCTCTGCAGGGGCCAGAGACAAGCGGGGAGAAGAGAGTCCCCTGCGGCTGCAGAGGCTGTCTGAGCTGGAACAGGGGCTGGAGAGCTGGGCCAGCTGGGGTGGGAGGC	GCCTGACAGCTGGGACCTGGGGACTTGCTTCAGCTTCCCGATATCCGACGGTAGTGTNNNNNCTACCACCAGCTCAGT	124761184	124761708	+	0	ROBO4/NM_019055_0014
11:124761356-124761580/16,29/+	0.879544	11	124761356	124761371	5	CTGGCTGGGGTACTGG	124761552	124761580	1	CTAGACTGTCGTCGCTCCTGTGAGCATGC	124761372	124761551	AGGGCAGCTCAGCGATGAGGGAGCCATAAAAAGTGCTGGTGTCTGGAAGCAGGGGCACGCCGGGGCTTCGGGAGTCCCAGGAGAGCACTGTGACATAAATGACAGGAGGAATTATGGTGAGCATGTCCTGCTTTCCATCCCTGAGATCACTGCCCCCAGCTAGGCCCTTGCCCCCACTGA	GCATGCTCACAGGAGCGACGACAGTCTAGCTTCAGCTTCCCGATATCCGACGGTAGTGTNNNNNCTGGCTGGGGTACTGG	124761184	124761708	+	0	ROBO4/NM_019055_0015
11:124761496-124761745/16,29/-	0.839832	11	124761730	124761745	16	CTTCTCCCTGTTTCTC	124761496	124761524	1	GTCCTGCTTTCCATCCCTGAGATCACTGC	124761525	124761729	CTGGCCTCACCCCCTCCCTCCACTGCCCCAGGATGGATCACAGTGACTCCCAGTGGTTGGCAGACACTTGGCGTTCCACCTCTGGCTCTCGGGACCTGAGCAGCAGCAGCAGCCTCAGCAGTCGGCTGGGGGCGGATGCCCGGGACCCACTAGACTGTCGTCGCTCCTGTGAGCATGCTCAGTGGGGGCAAGGGCCTAGCTGGGG	GCAGTGATCTCAGGGATGGAAAGCAGGACCTTCAGCTTCCCGATATCCGACGGTAGTGTNNNNNCTTCTCCCTGTTTCTC	124761184	124761708	-	0	ROBO4/NM_019055_0016
11:124763499-124763698/16,28/-	0.969432	11	124763683	124763698	5	GGTGCAGGGGCTTTGG	124763499	124763526	1	AGACTAGTACTCCATTCTTCTCTGTTGC	124763527	124763682	ATCTCTGACCAGGTGATCCAGCCTCTGGATTTAGCTTTCCTCCTGCCTTCTCCCAGGTCTGTACAGATATACCAGTGAGGATGCCATCCTAAAACACAGGTGAGAGGTGAAAGGGGAGGTCTGAAGTAAGGGAGGGTGGCAAGGGACAGTGGAGCT	GCAACAGAGAAGAATGGAGTACTAGTCTCTTCAGCTTCCCGATATCCGACGGTAGTGTNNNNNGGTGCAGGGGCTTTGG	124763573	124763636	-	0	ROBO4/NM_019055_0017
11:124763663-124763872/16,28/+	0.819996	11	124763663	124763678	18	TGGATCACCTGGTCAG	124763845	124763872	1	CTACCTTGAAGCGGCCTGAGGTCATTGC	124763679	124763844	AGATCCAAAGCCCCTGCACCATTCTGGCTGGATGCTGAGGAGGCCTGTATACATGTGGGTCCCCCTCAGACTCTCACCTGGGCCCAGGTGCACCCTAGCTCGGCGCCGGCGGTGGATACACACGGCGGTGCCCAGAAGCAGCAGCCAGAGTGCAACACCGCAGGTG	GCAATGACCTCAGGCCGCTTCAAGGTAGCTTCAGCTTCCCGATATCCGACGGTAGTGTNNNNNTGGATCACCTGGTCAG	124763745	124763951	+	0	ROBO4/NM_019055_0018
11:124763812-124764026/17,28/+	0.885487	11	124763812	124763828	14	AGAAGCAGCAGCCAGAG	124763999	124764026	1	CCTCACACTTCCAGCTCTTCCCCCTTGC	124763829	124763998	TGCAACACCGCAGGTGGCAATGACCTCAGGCCGCTTCAAGGTAGCCCTCAGCTGCTCCAGGGTCCAGGGACCATGCTCACTGGGTTCTTGGGTGGCTCGCTCCATGGCCTGCTCTGTATGGGATGCAGAGCTCAGAGGGAGAGGGAGTCGAGGCATTGAGGGCCTGGCAG	GCAAGGGGGAAGAGCTGGAAGTGTGAGGCTTCAGCTTCCCGATATCCGACGGTAGTGTNNNNNAGAAGCAGCAGCCAGAG	124763745	124763951	+	0	ROBO4/NM_019055_0019
11:124764061-124764265/16,28/+	0.933826	11	124764061	124764076	9	TGAAGGGTAGGGTGGG	124764238	124764265	1	GTCTGGAGCCTGGGCAACACATCACTGC	124764077	124764237	TCTGTGGGCACTGCCCTCACCTAAAAGGAGGCAGACAGGTCTACTGGGCTCCCCAGCTCCAGCACCAGTGACTGCAGCCACTTGCACGCAGTAGGAGCCTGGCATATGGGTGGCGATTTCCAGCTGGGTCTGCTCACCAACTACAGTCCAGTTGGCTGGTG	GCAGTGATGTGTTGCCCAGGCTCCAGACCTTCAGCTTCCCGATATCCGACGGTAGTGTNNNNNTGAAGGGTAGGGTGGG	124764086	124764275	+	0	ROBO4/NM_019055_0020
11:124764205-124764409/17,28/-	0.961662	11	124764393	124764409	7	TAGGAGGGGAATAGGAA	124764205	124764232	1	TCTGCTCACCAACTACAGTCCAGTTGGC	124764233	124764392	ATTGGGTGCATTCCCCAAGTGGATGGCAGGGCAGAATAACCACACCCCTGGAGTCTGATCTGCAGATAAAGGGCTTGGCTTCTGGGATGGTGCCTGGGGAAGCTGTTCACCTCTGCTTGTGCCTCAGGTCTGGAGCCTGGGCAACACATCACTGCCACCA	GCCAACTGGACTGTAGTTGGTGAGCAGACTTCAGCTTCCCGATATCCGACGGTAGTGTNNNNNTAGGAGGGGAATAGGAA	124764086	124764275	-	0	ROBO4/NM_019055_0021
11:124764948-124765147/16,29/+	0.931151	11	124764948	124764963	4	GGAAGGGCTATGACAG	124765119	124765147	1	CCTTTCCCTAGAGTCCTCTCCCTCAGAGC	124764964	124765118	CTAGTGGGGGTACCTGGTAGCCACGGATGATGCCATTGTGGTTTTCAGCAGGTGGTGGGACCCAGCTCACAAAGACAGTGCCATTGCCAGGCTTTAGAGTCACTTCCTGAGGTGGGGCACTGGGCACTGGAGGGGTGGAAGAGAGACTATGAGGG	GCTCTGAGGGAGAGGACTCTAGGGAAAGGCTTCAGCTTCCCGATATCCGACGGTAGTGTNNNNNGGAAGGGCTATGACAG	124764966	124765099	+	0	ROBO4/NM_019055_0022
11:124765414-124765628/16,29/-	0.742169	11	124765613	124765628	12	TTCCTGAGCTCTCTGA	124765414	124765442	1	TGGTCTCACTTTGAACTCGTAGTCTTGGC	124765443	124765612	CCCCCCGCCCTTCCTCGAAACTCCTTCCCAGGTCAGTGGCCCTGCTGCGCCTGCCCAATCTTACACGGCCTTGTTCAGGACCCAGACTGCCCCGGGAGGCCAGGGAGCTCCGTGGGCAGAGGAGCTGCTGGCCGGCTGGCAGAGCGCAGAGCTTGGAGGCCTCCACTGGG	GCCAAGACTACGAGTTCAAAGTGAGACCACTTCAGCTTCCCGATATCCGACGGTAGTGTNNNNNTTCCTGAGCTCTCTGA	124765342	124765818	-	0	ROBO4/NM_019055_0023
11:124765264-124765463/16,29/-	0.839431	11	124765448	124765463	6	AGCTTGGAGGCCTCCA	124765264	124765292	1	TCAAGACTGAAGCAGAACAGTCCAGGGGC	124765293	124765447	CTGGGGCCAAGACTACGAGTTCAAAGTGAGACCATCCTCTGGCCGGGCTCGAGGCCCTGACAGCAACGTGCTGCTCCTGAGGCTGCCGGAAAAAGGTCAGGGCCTGATCCCTTCAGAAGCCAACAATATCCCCTCTGGCTCCTTCTTATTTGGGG	GCCCCTGGACTGTTCTGCTTCAGTCTTGACTTCAGCTTCCCGATATCCGACGGTAGTGTNNNNNAGCTTGGAGGCCTCCA	124765342	124765818	-	0	ROBO4/NM_019055_0024
11:124765591-124765825/21,20/+	0.913137	11	124765591	124765611	1	AGTTTCGAGGAAGGGCGGGGG	124765806	124765825	1	CCCTATCCTCCCCACAGAGC	124765612	124765805	GTCAGAGAGCTCAGGAACGCCCTTTCTTGAGCTCTGGATCGGCTTTTACCCTTAGCACCTGGTCCTCACCTTCCAGCTGAGCCACACCGCCGGTCTAGGCTTGGGGCCCTCTGCAGGATCCGGGTTCAGCAGTGTCACATTTTCCAGCTGAATTCGCACAGCCAGAAGCTCCACAGGCTCCGTGTAGTCCTGGG	GCTCTGTGGGGAGGATAGGGCTTCAGCTTCCCGATATCCGACGGTAGTGTNNNNNAGTTTCGAGGAAGGGCGGGGG	124765342	124765818	+	0	ROBO4/NM_019055_0025
11:124765751-124765960/16,29/+	0.923511	11	124765751	124765766	12	TTTTCCAGCTGAATTC	124765932	124765960	1	CCCCCCTGCTAGAGTAGAAATCGGAATGC	124765767	124765931	GCACAGCCAGAAGCTCCACAGGCTCCGTGTAGTCCTGGGGCTCTGTGGGGAGGATAGGGCTGGGCTGGGGCTTATAGGCCAGAGTGACAGAACTGAGGCGTGGAACATCCCTCAGCCAGGGAGGAACCCCAGGGAACCCAAACTCCCAGAGTCTCCAGGTCTTGA	GCATTCCGATTTCTACTCTAGCAGGGGGGCTTCAGCTTCCCGATATCCGACGGTAGTGTNNNNNTTTTCCAGCTGAATTC	124765342	124765818	+	0	ROBO4/NM_019055_0026
11:124766171-124766370/17,28/+	0.875598	11	124766171	124766187	10	TCACTCTTCTCTGCTCT	124766343	124766370	1	GGGCAGACCTGGGTACACCCTGATGGAC	124766188	124766342	TGCCATCAGCAGGGACCCCCCGGACACCTGTCAGGGCCAGGTTCACTGTGAAGTCTCCTATGTGGGGAGGGGCTCTGAGCTGGGGGGAAGTTTGAGGCCCCCTGCTCTCCCCTCCTCAAATTCTACCGGAGGATGCGGGGCTGGACGGCAGGTCA	GTCCATCAGGGTGTACCCAGGTCTGCCCCTTCAGCTTCCCGATATCCGACGGTAGTGTNNNNNTCACTCTTCTCTGCTCT	124766083	124766224	+	0	ROBO4/NM_019055_0027
11:124766055-124766254/16,27/-	0.714782	11	124766239	124766254	5	CCCCACATAGGAGACT	124766055	124766081	1	TGCAGCCTGGCTCTGATTGTAGCCCAC	124766082	124766238	TCACAGTGAACCTGGCCCTGACAGGTGTCCGGGGGGTCCCTGCTGATGGCAAGAGCAGAGAAGAGTGACGAAGGGACCTACATGTGTGTGGCCACCAACAGCGCAGGACATAGGGAGAGCCGCGCAGCCCGGGTTTCCATCCAGGGTAAGGGCAGGG	GTGGGCTACAATCAGAGCCAGGCTGCACTTCAGCTTCCCGATATCCGACGGTAGTGTNNNNNCCCCACATAGGAGACT	124766083	124766224	-	0	ROBO4/NM_019055_0028
11:124766383-124766587/16,28/+	0.945564	11	124766383	124766398	19	AGTGTGGGGGAGGGGG	124766560	124766587	1	CACCTTCCATCCTCCCCACAGTCCTCCG	124766399	124766559	CCACACTTACTGTGTGCCTTCCGGGCTGGAGGGCCAGGGGTTTCCCATCTTTCCACCATGAGACTGTGGGCTCTGGGTGGCCCCAGGGCGGCCCACATTCCAGAGTAAACTGCTCACCCACCACAGCCACCATGTCCCGAGGCTGGATCTGGAAATCCTCC	CGGAGGACTGTGGGGAGGATGGAAGGTGCTTCAGCTTCCCGATATCCGACGGTAGTGTNNNNNAGTGTGGGGGAGGGGG	124766398	124766576	+	0	ROBO4/NM_019055_0029
11:124766439-124766638/16,29/+	0.933354	11	124766439	124766454	9	TTTCCCATCTTTCCAC	124766610	124766638	1	GGGGGCAAGAGTGATAAGGGAGAGAGAAG	124766455	124766609	CATGAGACTGTGGGCTCTGGGTGGCCCCAGGGCGGCCCACATTCCAGAGTAAACTGCTCACCCACCACAGCCACCATGTCCCGAGGCTGGATCTGGAAATCCTCCCGGAGGACTGTGGGGAGGATGGAAGGTGACACGGAGCAGGGCCCAGGCCT	CTTCTCTCTCCCTTATCACTCTTGCCCCCCTTCAGCTTCCCGATATCCGACGGTAGTGTNNNNNTTTCCCATCTTTCCAC	124766398	124766576	+	0	ROBO4/NM_019055_0030
11:124766824-124767048/16,29/+	0.657749	11	124766824	124766839	8	TCACCAGCCACAGACA	124767020	124767048	1	TCCCACCATCCGCTGGTTGCTGAATGGGC	124766840	124767019	GCCGAGCGCCTCTGCTGACTGCCGTGCCAAGCCGGTTGCTGGCCTCACATGTGTAGACACCCAGGTCTGTGGACAGGGCCTGGCCATCGTGGGCATGTCCCCGGGCAGGGGGCTGTAGCAGCAGAAGGGTCCCATCAGGCAGGAGGTGGTGTGGGTCTGGGGGCACCATGCTCAGGGGCT	GCCCATTCAGCAACCAGCGGATGGTGGGACTTCAGCTTCCCGATATCCGACGGTAGTGTNNNNNTCACCAGCCACAGACA	124766817	124767167	+	0	ROBO4/NM_019055_0031
11:124766702-124766901/17,28/-	0.795503	11	124766885	124766901	3	GGGTGTCTACACATGTG	124766702	124766729	1	AAGCCTTCCAGCCCAGGCCTCTGCTCAC	124766730	124766884	AGGCCAGCAACCGGCTTGGCACGGCAGTCAGCAGAGGCGCTCGGCTGTCTGTGGCTGGTGAGGCCTGGGAGGGGAGCTTCAGGGTGGGGCAAACCTGGGTGGAGACATCTGAGCTGAATGTTCAAGGGAACATCTGAGAGGTCAGTGGGATACCT	GTGAGCAGAGGCCTGGGCTGGAAGGCTTCTTCAGCTTCCCGATATCCGACGGTAGTGTNNNNNGGGTGTCTACACATGTG	124766817	124767167	-	0	ROBO4/NM_019055_0032
11:124766986-124767190/16,29/+	0.899512	11	124766986	124767001	10	TGGTGTGGGTCTGGGG	124767162	124767190	1	ATCAGACTGGGCTCTGCTCCCTTTCCCTC	124767002	124767161	GCACCATGCTCAGGGGCTGCCCATTCAGCAACCAGCGGATGGTGGGAGGTGGCTGGCCTGAGGCTTGGCAGCTCATCCTGGCAGGGCCAGGGCCCTGGAACAGCTGGTCCTGGGGGTGGACTAGGATCTGGGGCGGGGAGTCCTGAGCCATGCCTCCTGG	GAGGGAAAGGGAGCAGAGCCCAGTCTGATCTTCAGCTTCCCGATATCCGACGGTAGTGTNNNNNTGGTGTGGGTCTGGGG	124766817	124767167	+	0	ROBO4/NM_019055_0033
11:124767127-124767346/16,28/-	0.907434	11	124767331	124767346	8	TGGCCTGGATGCTGTG	124767127	124767154	1	ATCTGGGGCGGGGAGTCCTGAGCCATGC	124767155	124767330	CATGCTGGCCCTCTCTCCTCCTAGCTGGCTTGTTCTTTGGGAGGCAACCTTTAGTAGTTCAGATTACAGGTTTTCTGGCAAACTCGCACACAAGAGAAGACAGATGAGGGGTGGGCCAGGAATTTGGGGTGTTGCTGGTGATCAGACTGGGCTCTGCTCCCTTTCCCTCCCAGGAG	GCATGGCTCAGGACTCCCCGCCCCAGATCTTCAGCTTCCCGATATCCGACGGTAGTGTNNNNNTGGCCTGGATGCTGTG	124766817	124767167	-	0	ROBO4/NM_019055_0034
11:124767567-124767766/16,27/-	0.926061	11	124767751	124767766	19	TCCTTCCCTCTTCACT	124767567	124767593	1	CCCTGAGCAGGCCTTGGATGGAGGAGC	124767594	124767750	GTGAGCTCAGAGCAGCAGGACAAAGTGCTCGGGACAAGGACATAGGGCTGAGAGTAGCCATGGGCTCTGGAGGAGACAGCCTCCTGGGGGGCAGGGGTTCCCTGCCTCTGCTGCTCCTGCTCATCATGGGTGAGTTGCTCTCCCTCTCCTGGCCCAT	GCTCCTCCATCCAAGGCCTGCTCAGGGCTTCAGCTTCCCGATATCCGACGGTAGTGTNNNNNTCCTTCCCTCTTCACT	124767611	124767701	-	0	ROBO4/NM_019055_0035
15:66995745-66995969/16,26/+	0.0796847	15	66995745	66995760	4	GAGAGGGCGGAGGCTG	66995944	66995969	1	TCACCGTCTCGCAGTCACTCTCGGGC	66995761	66995943	CGGCCGCTCCGAAGTCCGCCCGGTAGCCCCGCGGCGGCCCCGGGACGCAGTGGGACAGCGAGGCGCCCAGGGCGCGGGGAGGCGCCGGCGCGCAGGGGGCCCCCCGAGGCCCATGTCGGAGCCAGGGGCCGGCGCTGGGAGCTCCCTGCTGGACGTGGCGGAGCCGGGAGGCCCGGGCTGGCT	GCCCGAGAGTGACTGCGAGACGGTGACTTCAGCTTCCCGATATCCGACGGTAGTGTNNNNNGAGAGGGCGGAGGCTG	66995586	66996423	+	0	SMAD6/NM_005585_0100
15:66995937-66996151/23,18/-	0.0885894	15	66996129	66996151	1	CTCCTTGAGCCGCTTCAGCAGCG	66995937	66995954	1	GCTGGCTGCCCGAGAGTG	66995955	66996128	AGTACGTGACGGTTTTGAGTTCCTGCTCCAGCAGCAGCAGCCGCGAGCGCGCTTCGCGACTCCGCCCGCCGCCCGCCGGCTCCAGGGCCGCCCCGGCCAGGGGGTCGCTGGCGTCCCGGGGCGCGCCGGCGGCGTCCCGCTCCGAAAAGAGACAGCAGGTCACCGTCTCGCAGT	CACTCTCGGGCAGCCAGCCTTCAGCTTCCCGATATCCGACGGTAGTGTNNNNNCTCCTTGAGCCGCTTCAGCAGCG	66995586	66996423	-	0	SMAD6/NM_005585_0101
15:66995557-66995781/18,22/-	0.114247	15	66995764	66995781	1	GGGCGGACTTCGGAGCGG	66995557	66995578	1	AGACCGCCTCCCCCCCACCCCT	66995579	66995763	CCGCAGCCTCCGCCCTCTCTTGCCCGCGGGGCCGGCTCAGCTCGGCTGCCCAAGCTCCCATCCTCGTCGCCGCCACCGCCGCCGCCGCTGCCGCCTTCCTCCCGGTCGGGGACCACACGACTTCGCCAAAGTCGCCGCACCAGCCCCGAGCGTTTGGACCTGAACATACGATATCCTTTGGCGCC	AGGGGTGGGGGGGAGGCGGTCTCTTCAGCTTCCCGATATCCGACGGTAGTGTNNNNNGGGCGGACTTCGGAGCGG	66995586	66996423	-	0	SMAD6/NM_005585_0102
15:66995895-66996124/16,28/+	0.179628	15	66995895	66995910	11	CTGGGAGCTCCCTGCT	66996097	66996124	1	CGTGACGGTTTTGAGTTCCTGCTCCAGC	66995911	66996096	GGACGTGGCGGAGCCGGGAGGCCCGGGCTGGCTGCCCGAGAGTGACTGCGAGACGGTGACCTGCTGTCTCTTTTCGGAGCGGGACGCCGCCGGCGCGCCCCGGGACGCCAGCGACCCCCTGGCCGGGGCGGCCCTGGAGCCGGCGGGCGGCGGGCGGAGTCGCGAAGCGCGCTCGCGGCTGCTGCT	GCTGGAGCAGGAACTCAAAACCGTCACGCTTCAGCTTCCCGATATCCGACGGTAGTGTNNNNNCTGGGAGCTCCCTGCT	66995586	66996423	+	0	SMAD6/NM_005585_0103
15:66996248-66996467/20,20/-	0.167908	15	66996448	66996467	1	GAAGGGGATGGGGACGGGGA	66996248	66996267	1	CAGCCCGCGCCGCCGCAGCT	66996268	66996447	CCCGGGGCCCCCCCGGCCGGCGCAGCGCGCTCACCGGGCCCGCAGAGCCGGCTGAAGTGGTAGGGGTTGCAGCACACGGTAGGGCCGTCGGCGGCGGCGGCGAAGCTGTGGCAGCCGCACAGGGGCTTCAGCTCCACGGCGTGCTGCAGGTCGGGCCAGCGAAAGAGGCGGCCGAGCAGC	AGCTGCGGCGGCGCGGGCTGCTTCAGCTTCCCGATATCCGACGGTAGTGTNNNNNGAAGGGGATGGGGACGGGGA	66995586	66996423	-	0	SMAD6/NM_005585_0104
15:66995970-66996169/16,28/+	0.364109	15	66995970	66995985	9	CCTGCTGTCTCTTTTC	66996142	66996169	1	CAGCGTGTCCAGCGAGCGCTCCTTGAGC	66995986	66996141	GGAGCGGGACGCCGCCGGCGCGCCCCGGGACGCCAGCGACCCCCTGGCCGGGGCGGCCCTGGAGCCGGCGGGCGGCGGGCGGAGTCGCGAAGCGCGCTCGCGGCTGCTGCTGCTGGAGCAGGAACTCAAAACCGTCACGTACTCGCTGCTGAAGCG	GCTCAAGGAGCGCTCGCTGGACACGCTGCTTCAGCTTCCCGATATCCGACGGTAGTGTNNNNNCCTGCTGTCTCTTTTC	66995586	66996423	+	0	SMAD6/NM_005585_0105
15:66996098-66996327/16,27/-	0.0974586	15	66996312	66996327	4	AGGGGCTTCAGCTCCA	66996098	66996124	1	CTGGAGCAGGAACTCAAAACCGTCACG	66996125	66996311	CGGCGTGCTGCAGGTCGGGCCAGCGAAAGAGGCGGCCGAGCAGCAGCTGCGGCGGCGCGGGCTGGCCGCCCAGGCGGAGGTCGGCGCGCGGCACCAGCACGCAGCCGCCCGGCACGCCGCCGCGGGACTCCACCGCCTCCAGCAGCGTGTCCAGCGAGCGCTCCTTGAGCCGCTTCAGCAGCGAGTA	CGTGACGGTTTTGAGTTCCTGCTCCAGCTTCAGCTTCCCGATATCCGACGGTAGTGTNNNNNAGGGGCTTCAGCTCCA	66995586	66996423	-	0	SMAD6/NM_005585_0106
15:67003889-67004088/16,29/-	0.913723	15	67004073	67004088	19	AAGGGTAGGAAGGAGG	67003889	67003917	1	GGGAGGGCTTCCTGGAGGCTGAGTTTATT	67003918	67004072	GCACACTTACCCAGTGGCTTGTACTCGTCGCGAGGAGACAGCCGAGAGTAGGGAGGTGGCGGAGATTCTGGAAGACAGGAGACAGCATGTCACTGCCAGGGTTGGGGAGCTCACACCTCAGGTTCTACATGCTTTTAATTACTGGTTTCCCAAAT	AATAAACTCAGCCTCCAGGAAGCCCTCCCCTTCAGCTTCCCGATATCCGACGGTAGTGTNNNNNAAGGGTAGGAAGGAGG	67003995	67004072	-	0	SMAD6/NM_005585_0107
15:67008688-67008887/17,28/+	0.977687	15	67008688	67008704	6	GCATGAGAAAGAAGAAA	67008860	67008887	1	CCCCTTCGATAAATTTCAACACAACAGC	67008705	67008859	AAAGAGAGCGCTGCCCCACGGCCAACTAAGTTCTCTTTTTCTTTCCTCCCACAGATCTGTCCGATTCCACATTGTCTTACACTGAAACGGAGGCTACCAACTCCCTCATCACTGCTCCGGGTGAATTCTCAGGTCAGCATTTTTTCTTGTGCATT	GCTGTTGTGTTGAAATTTATCGAAGGGGCTTCAGCTTCCCGATATCCGACGGTAGTGTNNNNNGCATGAGAAAGAAGAAA	67008748	67008846	+	0	SMAD6/NM_005585_0108
15:67073493-67073692/20,21/-	0.454765	15	67073673	67073692	1	TTGATGGAGTAGCCGGGGGG	67073493	67073513	1	CTCAACCTGGAGCAGCGCAGC	67073514	67073672	CACCTTGCGCACGACCAGGGCGCGGCCGCCGGGCGCGTCCAGCGTCGGGGAGTTGACGAAGATGGGGTGCTCGCCGCGGTTGTAGGCCCACACGCCGTCGGGCTCCTTGCTGAGCAGGATGCCGAAGCCGATCTTGCTGCGCGTTCGCCGCACCGACTC	GCTGCGCTGCTCCAGGTTGAGCTTCAGCTTCCCGATATCCGACGGTAGTGTNNNNNTTGATGGAGTAGCCGGGGGG	67073324	67073883	-	0	SMAD6/NM_005585_0109
15:67073511-67073715/17,23/+	0.212689	15	67073511	67073527	1	AGCGAGTCGGTGCGGCG	67073693	67073715	1	CCGAGCGCTCGAAGTCGAACACC	67073528	67073692	AACGCGCAGCAAGATCGGCTTCGGCATCCTGCTCAGCAAGGAGCCCGACGGCGTGTGGGCCTACAACCGCGGCGAGCACCCCATCTTCGTCAACTCCCCGACGCTGGACGCGCCCGGCGGCCGCGCCCTGGTCGTGCGCAAGGTGCCCCCCGGCTACTCCATCAA	GGTGTTCGACTTCGAGCGCTCGGCTTCAGCTTCCCGATATCCGACGGTAGTGTNNNNNAGCGAGTCGGTGCGGCG	67073324	67073883	+	0	SMAD6/NM_005585_0110
15:67073664-67073868/27,18/+	0.213776	15	67073664	67073690	1	CGCAAGGTGCCCCCCGGCTACTCCATC	67073851	67073868	2	TGGGGTTGTTGAGGAGGA	67073691	67073850	AAGGTGTTCGACTTCGAGCGCTCGGGCCTGCAGCACGCGCCCGAGCCCGACGCCGCCGACGGCCCCTACGACCCCAACAGCGTCCGCATCAGCTTCGCCAAGGGCTGGGGGCCCTGCTACTCCCGGCAGTTCATCACCTCCTGCCCCTGCTGGCTGGAGA	TCCTCCTCAACAACCCCACTTCAGCTTCCCGATATCCGACGGTAGTGTNNNNNCGCAAGGTGCCCCCCGGCTACTCCATC	67073324	67073883	+	0	SMAD6/NM_005585_0111
15:67073288-67073502/16,27/+	0.447834	15	67073288	67073303	6	ACCTCCCCACCCAGAA	67073476	67073502	1	CCAGGTTGAGCTGGCCCAGGCAGAAGC	67073304	67073475	TAACGCGGCGGTCCCTGTGCTTGTCCCGCAGACGCCAGCATGTCTCCGGACGCCACCAAGCCGAGCCACTGGTGCAGCGTGGCGTACTGGGAGCACCGGACGCGCGTGGGCCGCCTCTATGCGGTGTACGACCAGGCCGTCAGCATCTTCTACGACCTACCTCAGGGCAGCG	GCTTCTGCCTGGGCCAGCTCAACCTGGCTTCAGCTTCCCGATATCCGACGGTAGTGTNNNNNACCTCCCCACCCAGAA	67073324	67073883	+	0	SMAD6/NM_005585_0112
15:67073409-67073608/22,20/+	0.500285	15	67073409	67073430	1	GTGGGCCGCCTCTATGCGGTGT	67073589	67073608	1	GGGTGCTCGCCGCGGTTGTA	67073431	67073588	ACGACCAGGCCGTCAGCATCTTCTACGACCTACCTCAGGGCAGCGGCTTCTGCCTGGGCCAGCTCAACCTGGAGCAGCGCAGCGAGTCGGTGCGGCGAACGCGCAGCAAGATCGGCTTCGGCATCCTGCTCAGCAAGGAGCCCGACGGCGTGTGGGCC	TACAACCGCGGCGAGCACCCCTTCAGCTTCCCGATATCCGACGGTAGTGTNNNNNGTGGGCCGCCTCTATGCGGTGT	67073324	67073883	+	0	SMAD6/NM_005585_0113
15:67073817-67074066/16,28/-	0.790281	15	67074051	67074066	7	GTAAAAATGACTCCAT	67073817	67073844	1	CAGTTCATCACCTCCTGCCCCTGCTGGC	67073845	67074050	AATTACAAGTATAATATATATTTCCATATAATATATAAAACTTTATATTAAATCTAGGTAGATGATATCTGGGGGGTTTTGTCCGTGGGGGCTGTGTCTCTGGGCATCGGCCCCTCTCGAGGCCGGCAGGTGGCGGTGGCCGCGGCCTCCCACCCGCCCCTCCCGCCGGGGCCGCCACTATCTGGGGTTGTTGAGGAGGATCTCCA	GCCAGCAGGGGCAGGAGGTGATGAACTGCTTCAGCTTCCCGATATCCGACGGTAGTGTNNNNNGTAAAAATGACTCCAT	67073324	67073883	-	0	SMAD6/NM_005585_0114
15:67074276-67074475/16,29/-	0.972228	15	67074460	67074475	17	ACTTTCCTCCCTTTTC	67074276	67074304	1	CCAGACAAAAAGCTAATACCAGTCACTCG	67074305	67074459	AATTTGTTCTGTCTTTATCCAATAAAAGTAAAACTTGAAAACTGAGGTCAAGTTTCAAGGTACATGATGGGTCAGAAATCCGCTGAAGCCCTACCTGCCCCTCTTTGTAAAAAGAAGACAGTTTAAAAAAAACTATAATGCGAATACTTTATTAT	CGAGTGACTGGTATTAGCTTTTTGTCTGGCTTCAGCTTCCCGATATCCGACGGTAGTGTNNNNNACTTTCCTCCCTTTTC	67074327	67074347	-	0	SMAD6/NR_027654_0115
18:19751697-19751911/17,25/-	0.141578	18	19751895	19751911	4	GGGCTGGGAGAGTAGGG	19751697	19751721	1	CTGCCCGGCCTACCGTACCACCTGC	19751722	19751894	GAAGCGCGCCGAGACGTGCGCCGCGGCTGAGCCAGCGCCGCCAGGCCCCGCGGCCCCGCCGCCAGCCGCGCCGCCTCCGCTGCCGTATGGAGGGCTGTCGGCCGAGGCCTGAGGCCAGCCGGGGTGCGCGCCCGCGCCGCCCGCGTGGTTGGCTGGCCCACTGCCCGACCCCT	GCAGGTGGTACGGTAGGCCGGGCAGCTTCAGCTTCCCGATATCCGACGGTAGTGTNNNNNGGGCTGGGAGAGTAGGG	19751095	19752250	-	0	GATA6/NM_005257_0116
18:19751529-19751738/21,19/+	0.107289	18	19751529	19751549	1	GAGCAGCCGGAGGAGATGTAC	19751720	19751738	1	CCCACTGCCCGACCCCTGC	19751550	19751719	CAGACCCTCGCCGCTCTCTCCAGCCAGGGTCCGGCCGCCTACGACGGCGCGCCCGGCGGCTTCGTGCACTCTGCGGCCGCGGCGGCAGCAGCCGCGGCGGCGGCCAGCTCCCCGGTCTACGTGCCCACCACCCGCGTGGGTTCCATGCTGCCCGGCCTACCGTACCACCT	GCAGGGGTCGGGCAGTGGGCTTCAGCTTCCCGATATCCGACGGTAGTGTNNNNNGAGCAGCCGGAGGAGATGTAC	19751095	19752250	+	0	GATA6/NM_005257_0117
18:19751877-19752106/24,21/+	0.144625	18	19751877	19751900	1	CACGTCTCGGCGCGCTTCCCCTAC	19752086	19752106	14	GGATGGTGGTGGTGGTGGTGG	19751901	19752085	TCTCCCAGCCCGCCCATGGCCAACGGCGCCGCGCGGGAGCCGGGAGGCTACGCGGCGGCGGGCAGTGGGGGCGCGGGAGGCGTGAGCGGCGGCGGCAGTAGCCTGGCGGCCATGGGCGGCCGCGAGCCCCAGTACAGCTCGCTGTCGGCCGCGCGGCCGCTGAACGGGACGTACCACCACCACCA	CCACCACCACCACCACCATCCCTTCAGCTTCCCGATATCCGACGGTAGTGTNNNNNCACGTCTCGGCGCGCTTCCCCTAC	19751095	19752250	+	0	GATA6/NM_005257_0118
18:19751549-19751753/16,25/-	0.186033	18	19751738	19751753	2	CGCGTGGTTGGCTGGC	19751549	19751573	1	CCAGACCCTCGCCGCTCTCTCCAGC	19751574	19751737	CCACTGCCCGACCCCTGCAGGTGGTACGGTAGGCCGGGCAGCATGGAACCCACGCGGGTGGTGGGCACGTAGACCGGGGAGCTGGCCGCCGCCGCGGCTGCTGCCGCCGCGGCCGCAGAGTGCACGAAGCCGCCGGGCGCGCCGTCGTAGGCGGCCGGACCCTG	GCTGGAGAGAGCGGCGAGGGTCTGGCTTCAGCTTCCCGATATCCGACGGTAGTGTNNNNNCGCGTGGTTGGCTGGC	19751095	19752250	-	0	GATA6/NM_005257_0119
18:19751426-19751625/16,26/+	0.212159	18	19751426	19751441	10	GAGCTGGGAGGACTTG	19751600	19751625	1	CCGCAGAGTGCACGAAGCCGCCGGGC	19751442	19751599	CTGCTGTTCACTGACCTCGACCAAGCCGCGACCGCCAGCAAGCTGCTGTGGTCCAGCCGCGGCGCCAAGCTGAGCCCCTTCGCACCCGAGCAGCCGGAGGAGATGTACCAGACCCTCGCCGCTCTCTCCAGCCAGGGTCCGGCCGCCTACGACGGCGC	GCCCGGCGGCTTCGTGCACTCTGCGGCTTCAGCTTCCCGATATCCGACGGTAGTGTNNNNNGAGCTGGGAGGACTTG	19751095	19752250	+	0	GATA6/NM_005257_0120
18:19751185-19751389/16,24/-	0.245615	18	19751374	19751389	2	GAAGGTCCGTGGGGAG	19751185	19751208	1	TTCCAGCGCGGGAGCCCTCCACGC	19751209	19751373	CCCCGAAGGGATGCGAAGCGTAGGAACTGAGCAGCAGCGAGCGGGCCGGGGGTCCGGCCGCCGCCTCCGTGTCGAGCTGAGGCGTCCCGCAGTTGCTGGCGCCGCCGGGGCCCCGCTCTCCGCCCCGGGAGCAGGAGGAGGACGAGGAAGAGATGGGGGAAGGCG	GCGTGGAGGGCTCCCGCGCTGGAACTTCAGCTTCCCGATATCCGACGGTAGTGTNNNNNGAAGGTCCGTGGGGAG	19751095	19752250	-	0	GATA6/NM_005257_0121
18:19751030-19751229/16,29/-	0.817546	18	19751214	19751229	15	AGGAAGAGATGGGGGA	19751030	19751058	1	CGATCTCCTACCATACCCGTCTCCCCCAC	19751059	19751213	AGGCGGCGTGGAGGGCTCCCGCGCTGGAAAGGCTCTGGAGTCGCTGGCGTCCGCACCCGCGGCCCCGAAGCGCTTCGGCAAGCACCAGCCGCCGTCAGTCAAGGCCATCCACGGTCCGGCGCCGCTCCAAGCTGACGTCTAGCTCCTGAGGTGGG	GTGGGGGAGACGGGTATGGTAGGAGATCGCTTCAGCTTCCCGATATCCGACGGTAGTGTNNNNNAGGAAGAGATGGGGGA	19751095	19752250	-	0	GATA6/NM_005257_0123
18:19751329-19751533/18,22/-	0.421771	18	19751516	19751533	1	TGCTCGGGTGCGAAGGGG	19751329	19751350	1	CCCGCTCGCTGCTGCTCAGTTC	19751351	19751515	CTCAGCTTGGCGCCGCGGCTGGACCACAGCAGCTTGCTGGCGGTCGCGGCTTGGTCGAGGTCAGTGAACAGCAGCAAGTCCTCCCAGCTCGACAGGTTGCCCCCGGGGCCCGCGACCCCAGGCGCCGAAGGTCCGTGGGGAGCCCCGAAGGGATGCGAAGCGTAG	GAACTGAGCAGCAGCGAGCGGGCTTCAGCTTCCCGATATCCGACGGTAGTGTNNNNNTGCTCGGGTGCGAAGGGG	19751095	19752250	-	0	GATA6/NM_005257_0124
18:19751852-19752051/20,20/+	0.0519741	18	19751852	19751871	1	TGGCGGCGCTGGCTCAGCCG	19752032	19752051	1	CGGCCGACAGCGAGCTGTAC	19751872	19752031	CGGCGCACGTCTCGGCGCGCTTCCCCTACTCTCCCAGCCCGCCCATGGCCAACGGCGCCGCGCGGGAGCCGGGAGGCTACGCGGCGGCGGGCAGTGGGGGCGCGGGAGGCGTGAGCGGCGGCGGCAGTAGCCTGGCGGCCATGGGCGGCCGCGAGCCCCA	GTACAGCTCGCTGTCGGCCGCTTCAGCTTCCCGATATCCGACGGTAGTGTNNNNNTGGCGGCGCTGGCTCAGCCG	19751095	19752250	+	0	GATA6/NM_005257_0125
18:19752069-19752278/17,27/+	0.141203	18	19752069	19752085	5	ACGTACCACCACCACCA	19752252	19752278	1	TTTGGACCCGCACCCCGAACCTGAGGC	19752086	19752251	CCACCACCACCACCACCATCCGAGCCCCTACTCGCCCTACGTGGGGGCGCCACTGACGCCTGCCTGGCCCGCCGGACCCTTCGAGACCCCGGTGCTGCACAGCCTGCAGAGCCGCGCCGGAGCCCCGCTCCCGGTGCCCCGGGGTCCCAGTGCAGGTAAGGGTCGC	GCCTCAGGTTCGGGGTGCGGGTCCAAACTTCAGCTTCCCGATATCCGACGGTAGTGTNNNNNACGTACCACCACCACCA	19751095	19752250	+	0	GATA6/NM_005257_0126_SNP_a
18:19752066-19752278/17,27/+	NA	18	19752066	19752085	NA	GGGACGTACCACCACCA	19752252	19752278	NA	TTTGGACCCGCACCCCGAACCTGAGGC	19752086	19752251		GCCTCAGGTTCGGGGTGCGGGTCCAAACTTCAGCTTCCCGATATCCGACGGTAGTGTNNNNNGGGACGTACCACCACCA	19751095	19752250	+	0	GATA6/NM_005257_0126_SNP_b
18:19756992-19757191/16,27/-	0.284173	18	19757176	19757191	9	TGTCCCCTGGGAGGGG	19756992	19757018	1	CGGCACCGGCCACTACCTGTGCAACGC	19757019	19757175	GACGCCCAAGGCAGGCCGAGCCAGGGCGGGGCCGGCCGGGCCAGGAGAGCCCGGGGCCGGCCGCGAGCCAGGGGCAGGGCGGGTCACACTCACCACGCGCTTCTGCGGCTTGATGAGGGGCCGGCTGAGGCCGTTCATCTTGCTGTAGAGCCCGCAG	GCGTTGCACAGGTAGTGGCCGGTGCCGCTTCAGCTTCCCGATATCCGACGGTAGTGTNNNNNTGTCCCCTGGGAGGGG	19756905	19757092	-	0	GATA6/NM_005257_0127
18:19756878-19757077/22,20/-	0.406784	18	19757056	19757077	1	GCTTCTGCGGCTTGATGAGGGG	19756878	19756897	1	GCGCCCACTCCCGCCCTCAC	19756898	19757055	CCGGCTGAGGCCGTTCATCTTGCTGTAGAGCCCGCAGGCGTTGCACAGGTAGTGGCCGGTGCCGTCCCGCCGCCACAGCGGCGTCTGGATGGAGCCGCAGTTCACGCACTCGCGGCTCTCGGACAGGTCCTCCAGCAGGTCTGCGGCGACAGCGGTGC	GTGAGGGCGGGAGTGGGCGCCTTCAGCTTCCCGATATCCGACGGTAGTGTNNNNNGCTTCTGCGGCTTGATGAGGGG	19756905	19757092	-	0	GATA6/NM_005257_0128
18:19761373-19761572/16,29/+	0.943259	18	19761373	19761388	11	TCACTTATATTTTTCC	19761544	19761572	1	TGTATATACAAGTGAGCAGAATACATGGC	19761389	19761543	ACTTATGTTCTTGTACTGTTTCTAGCCTTCATCACGGCGGCTTGGATTGTCCTGTGCCAACTGTCACACCACAACTACCACCTTATGGCGCAGAAACGCCGAGGGTGAACCCGTGTGCAATGCTTGTGGACTCTACATGAAACTCCATGGGGTAT	GCCATGTATTCTGCTCACTTGTATATACACTTCAGCTTCCCGATATCCGACGGTAGTGTNNNNNTCACTTATATTTTTCC	19761403	19761549	+	0	GATA6/NM_005257_0129
18:19761420-19761619/16,26/-	0.959146	18	19761604	19761619	18	TTTGCTGATTCTTTGT	19761420	19761445	1	TCACGGCGGCTTGGATTGTCCTGTGC	19761446	19761603	AACTGATATCACATACAAACCAGATACTAAATGTATATACAAGTGAGCAGAATACATGGCATACCCCATGGAGTTTCATGTAGAGTCCACAAGCATTGCACACGGGTTCACCCTCGGCGTTTCTGCGCCATAAGGTGGTAGTTGTGGTGTGACAGTTG	GCACAGGACAATCCAAGCCGCCGTGACTTCAGCTTCCCGATATCCGACGGTAGTGTNNNNNTTTGCTGATTCTTTGT	19761403	19761549	-	0	GATA6/NM_005257_0130
18:19762655-19762864/23,21/+	0.940096	18	19762655	19762677	1	GTTGGGTCTTTGGTTTTTCTTCA	19762844	19762864	1	TGCTCTACTGTTAAGGTTGGC	19762678	19762843	ATATAATATTAAATTTATGGCCTATGTGAAAATTTTTTAGGTGCCCAGACCACTTGCTATGAAAAAAGAGGGAATTCAAACCAGGAAACGAAAACCTAAGAACATAAATAAATCAAAGACTTGCTCTGGTAAATATACTAAAATGACGTTTGACTGTAAAGTATTT	GCCAACCTTAACAGTAGAGCACTTCAGCTTCCCGATATCCGACGGTAGTGTNNNNNGTTGGGTCTTTGGTTTTTCTTCA	19762707	19763014	+	0	GATA6/NM_005257_0131
18:19762791-19762995/20,25/-	0.980698	18	19762976	19762995	1	TGTAGGTTGTGTTGTGGGGG	19762791	19762815	1	CAAAGACTTGCTCTGGTAAATATAC	19762816	19762975	AAGTATTTTTGCTGCAATCATCTGAGTTAGAAGAGGTGGAAGTTGGAGTCATGGGAATGGAATTATTGCTATTACCTGCAACAGTCAAAATAAACCTTATAAATATACATATGCTCTACTGTTAAGGTTGGCAAATACTTTACAGTCAAACGTCATTTTA	GTATATTTACCAGAGCAAGTCTTTGCTTCAGCTTCCCGATATCCGACGGTAGTGTNNNNNTGTAGGTTGTGTTGTGGGGG	19762707	19763014	-	0	GATA6/NM_005257_0132
18:19762922-19763121/16,29/-	0.954	18	19763106	19763121	2	ACTAACTAAACTGAAC	19762922	19762950	1	CCATGACTCCAACTTCCACCTCTTCTAAC	19762951	19763105	TGTTGGTTTAGATTATTGTACTACCAGATAAGATAAAATTTGAGATAATTTACTAGAGAGCAGCCCAGTAATTTAGGAGTCTATGCTGTTTTAATACTTACCCCTGAGGCTGTAGGTTGTGTTGTGGGGGAAGTATTTTTGCTGCAATCATCTGA	GTTAGAAGAGGTGGAAGTTGGAGTCATGGCTTCAGCTTCCCGATATCCGACGGTAGTGTNNNNNACTAACTAAACTGAAC	19762707	19763014	-	0	GATA6/NM_005257_0133
18:19780529-19780728/16,28/-	0.803024	18	19780713	19780728	1	GGCGAGGCGAGACTGA	19780529	19780556	1	CCCGTTCATTAGCTCCCATGTATTTCAC	19780557	19780712	CGCCTATGTAGAGCCCATCTTGACCCGAATACTTGAGCTCGCTGTTCTCGGGATTGGTGCTCTCTCCCGCACCAGTCATCACCGGGGCACCCGCCTGGCAGAAGAGGGGGACACAGAGGAGAGACGAGAAGGTGAGAAGCGGTTACAATCCTGGTA	GTGAAATACATGGGAGCTAATGAACGGGCTTCAGCTTCCCGATATCCGACGGTAGTGTNNNNNGGCGAGGCGAGACTGA	19780608	19780796	-	0	GATA6/NM_005257_0134
18:19780650-19780854/16,27/-	0.828894	18	19780839	19780854	13	GCACAAAAGCAGACAC	19780650	19780676	1	AGAGCACCAATCCCGAGAACAGCGAGC	19780677	19780838	GAGTGGAGTGAGGCCCGCGGCGGAGCCCTCCCTGCCTCCTGGCGGCGTGGGCTCAGGCCAGGGCCAGGGCGCACCAGGAATCCGGTCGCACGGAGGACGTGACTTCGGCCGGCGAGGCGAGACTGACGCCTATGTAGAGCCCATCTTGACCCGAATACTTGA	GCTCGCTGTTCTCGGGATTGGTGCTCTCTTCAGCTTCCCGATATCCGACGGTAGTGTNNNNNGCACAAAAGCAGACAC	19780608	19780796	-	0	GATA6/NM_005257_0135
8:11565963-11566167/16,27/+	0.129155	8	11565963	11565978	8	GTGCTGGGCCTGTCCT	11566141	11566167	1	ACCCGGTGGTCCCCGGGAAGGAGAAGC	11565979	11566140	ACCTCCAGGGCGGAGGCGCGGGCTCTGCGTCCGGAGGCGCCTCGGGCGGCAGCTCCGGTGGGGCCGCGTCTGGTGCGGGGCCCGGGACCCAGCAGGGCAGCCCGGGATGGAGCCAGGCGGGAGCCGACGGAGCCGCTTACACCCCGCCGCCGGTGTCGCCGC	GCTTCTCCTTCCCGGGGACCACCGGGTCTTCAGCTTCCCGATATCCGACGGTAGTGTNNNNNGTGCTGGGCCTGTCCT	11565811	11566447	+	0	GATA4/NM_001308093_0150
8:11566201-11566400/16,26/-	0.13284	8	11566385	11566400	13	GGGCAGGCTGTGCAGG	11566201	11566226	1	GGGAAGCTGCGGCCTACAGCAGTGGC	11566227	11566384	ACCGGGCTGTCGAAGGGGCCGGCGGAGGCGGCGGCGGCTGCGGCCCAGGACGCGCCCACGTCGGCCATGTAAGCCGGGTAGGGGCTGGAGTAGGAGCCCGCGAAGCCGGCGCGCCCGTACTGCTCGCGGCCCGCCAGGCCCGCACCCGCCGCTCCGCC	GCCACTGCTGTAGGCCGCAGCTTCCCCTTCAGCTTCCCGATATCCGACGGTAGTGTNNNNNGGGCAGGCTGTGCAGG	11565811	11566447	-	0	GATA4/NM_001308093_0151
8:11565779-11566008/17,23/+	0.136523	8	11565779	11565795	1	CGAGGGAGAGAGAGGAC	11565986	11566008	1	ACGCAGAGCCCGCGCCTCCGCCC	11565796	11565985	ACCGAAGCCGGGAGCTCGCAGGGACCATGTATCAGAGCTTGGCCATGGCCGCCAACCACGGGCCGCCCCCCGGTGCCTACGAGGCGGGCGGCCCCGGCGCCTTCATGCACGGCGCGGGCGCCGCGTCCTCGCCAGTCTACGTGCCCACACCGCGGGTGCCCTCCTCCGTGCTGGGCCTGTCCTACCTCCA	GGGCGGAGGCGCGGGCTCTGCGTCTTCAGCTTCCCGATATCCGACGGTAGTGTNNNNNCGAGGGAGAGAGAGGAC	11565811	11566447	+	0	GATA4/NM_001308093_0152
8:11566105-11566309/16,24/-	0.186889	8	11566294	11566309	6	GGGTAGGGGCTGGAGT	11566105	11566128	1	ACGGAGCCGCTTACACCCCGCCGC	11566129	11566293	AGGAGCCCGCGAAGCCGGCGCGCCCGTACTGCTCGCGGCCCGCCAGGCCCGCACCCGCCGCTCCGCCGCCACTGCTGTAGGCCGCAGCTTCCCGGGCCGCGGCAGCGGCGGCGGCGGCCGCCAGGGACCCGGTGGTCCCCGGGAAGGAGAAGCGCGGCGACACCG	GCGGCGGGGTGTAAGCGGCTCCGTCTTCAGCTTCCCGATATCCGACGGTAGTGTNNNNNGGGTAGGGGCTGGAGT	11565811	11566447	-	0	GATA4/NM_001308093_0153
8:11566369-11566578/16,29/+	0.266499	8	11566369	11566384	2	CCTTCGACAGCCCGGT	11566550	11566578	1	CCTTCCCTAGAAACTCGAGGTAGTGAAGC	11566385	11566549	CCTGCACAGCCTGCCCGGCCGGGCCAACCCGGCCGCCCGACACCCCAATCTCGGTGAGTAGGAGCGCGAGGGCTGGGGCGCGTGAGGGCCGGGGCAGGGGCCGTCTTGAGCCCTGTCGAGGGCCTCTTGTTTTTCCACCAACGCCTTCGTTGGGCTGGGGATGGT	GCTTCACTACCTCGAGTTTCTAGGGAAGGCTTCAGCTTCCCGATATCCGACGGTAGTGTNNNNNCCTTCGACAGCCCGGT	11565811	11566447	+	0	GATA4/NM_001308093_0154
8:11606388-11606597/17,28/+	0.958174	8	11606388	11606404	12	CCTCTGTGTCTTTTCTT	11606570	11606597	1	TACCAGCCGGCGCTGAGGCTTGATGAGC	11606405	11606569	GTCTGTTCCCCCCAACTCAGTAGATATGTTTGACGACTTCTCAGAAGGCAGAGAGTGTGTCAACTGTGGGGCTATGTCCACCCCGCTCTGGAGGCGAGATGGGACGGGTCACTATCTGTGCAACGCCTGCGGCCTCTACCACAAGATGAACGGCATCAACCGGCC	GCTCATCAAGCCTCAGCGCCGGCTGGTACTTCAGCTTCCCGATATCCGACGGTAGTGTNNNNNCCTCTGTGTCTTTTCTT	11606414	11606604	+	0	GATA4/NM_001308094_0155
8:11606463-11606677/16,28/-	0.882777	8	11606662	11606677	19	AAAATTCAAAACCAGA	11606463	11606490	1	GTCAACTGTGGGGCTATGTCCACCCCGC	11606491	11606661	GGATGTCCCACCAAGGCGAGAGCTCCGCAGCCAGGTGCCCAGAGGAGGCTGCGAGGCACGTGCTTACCAGCCGGCGCTGAGGCTTGATGAGCGGCCGGTTGATGCCGTTCATCTTGTGGTAGAGGCCGCAGGCGTTGCACAGATAGTGACCCGTCCCATCTCGCCTCCAGA	GCGGGGTGGACATAGCCCCACAGTTGACCTTCAGCTTCCCGATATCCGACGGTAGTGTNNNNNAAAATTCAAAACCAGA	11606414	11606604	-	0	GATA4/NM_001308094_0156
8:11607624-11607823/16,28/-	0.861661	8	11607808	11607823	20	CAAAGGAAGAAGACAA	11607624	11607651	1	CCTCCCGCCGAGTGGGCCTCTCCTGTGC	11607652	11607807	GGGAGGACTGAGAGATGGGCATCAGAAGGCAAGGATGCCGCATGGGCGCAGGACCCACGTACCCCGTGGAGCTTCATGTAGAGGCCGCAGGCATTGCACACAGGCTCGCCCTCCGCATTGCGGCGCCACAGCGTGGTGGTGGTGGTCTGGCAGTTG	GCACAGGAGAGGCCCACTCGGCGGGAGGCTTCAGCTTCCCGATATCCGACGGTAGTGTNNNNNCAAAGGAAGAAGACAA	11607609	11607755	-	0	GATA4/NM_001308093_0157
8:11607560-11607759/22,18/+	0.682841	8	11607560	11607581	1	GGTGGAAGGGCAGTGCACACCT	11607742	11607759	1	CAGGACCCACGTACCCCG	11607582	11607741	TTTACTTGGACATGAAGCATTTGTTTCCTGTCTTGCAGTCCGCCTCCCGCCGAGTGGGCCTCTCCTGTGCCAACTGCCAGACCACCACCACCACGCTGTGGCGCCGCAATGCGGAGGGCGAGCCTGTGTGCAATGCCTGCGGCCTCTACATGAAGCTCCA	CGGGGTACGTGGGTCCTGCTTCAGCTTCCCGATATCCGACGGTAGTGTNNNNNGGTGGAAGGGCAGTGCACACCT	11607609	11607755	+	0	GATA4/NM_001308093_0158
8:11612529-11612728/16,29/+	0.828571	8	11612529	11612544	14	CTATATATTTACTTGT	11612700	11612728	1	GCCTGCCTAACCCGGAAGATATGATTCTT	11612545	11612699	GACCCTCCAGGTCCCCAGGCCTCTTGCAATGCGGAAAGAGGGGATCCAAACCAGAAAACGGAAGCCCAAGAACCTGAATAAATCTAAGACACCAGCAGGTGAGGAAAAGATCTGTGAGTGATTATATGAGTACATCAGGAGCCCTCAGAGTGCCT	AAGAATCATATCTTCCGGGTTAGGCAGGCCTTCAGCTTCCCGATATCCGACGGTAGTGTNNNNNCTATATATTTACTTGT	11612544	11612652	+	0	GATA4/NM_001308093_0159
8:11614484-11614683/16,29/+	0.784897	8	11614484	11614499	17	TTCCAGCAACTCCAGC	11614655	11614683	1	CTGCAAGTCCCACCCAGTACTAGGCTGGC	11614500	11614654	AACGCCACCACCAGCAGCAGCGAGGAGATGCGTCCCATCAAGACGGAGCCTGGCCTGTCATCTCACTACGGGCACAGCAGCTCCGTGTCCCAGGTACGCGCCATGGCTGGGGCGCCAGGGCTGTTTGTGGGGAGGCCGACTGCAGAGTCCCAGAG	GCCAGCCTAGTACTGGGTGGGACTTGCAGCTTCAGCTTCCCGATATCCGACGGTAGTGTNNNNNTTCCAGCAACTCCAGC	11614433	11614602	+	0	GATA4/NM_001308093_0160
8:11614344-11614543/17,28/-	0.788041	8	11614527	11614543	1	GTCTTGATGGGACGCAT	11614344	11614371	1	AAAGCCATTAGCTTGCACCCATCCCGGC	11614372	11614526	CTCCTCGCTGCTGCTGGTGGTGGCGTTGCTGGAGTTGCTGGAAGCACCGCTGGCGGGAGGAAGGCTCTCACTGCCTGAAGGAGCTGGAATGAAGCAGAGTCAGCACACCCAAATCAGCGGCAGGGACAAACGAACAGCCGGCAGCCTGCGAGACA	GCCGGGATGGGTGCAAGCTAATGGCTTTCTTCAGCTTCCCGATATCCGACGGTAGTGTNNNNNGTCTTGATGGGACGCAT	11614433	11614602	-	0	GATA4/NM_001308093_0161
8:11615736-11615935/16,28/-	0.87473	8	11615920	11615935	7	CAAGAGTCCTGCTTGG	11615736	11615763	1	AGCCTAGACCTCCCAAGCCCTCAGGAGC	11615764	11615919	AGCTGGTCTGTGGAGACTGGCTGACGGGAGACGCATAGCCTTGTGGGGAGAGCTTCAGGGCCGAGAGGACAGGGTGGATGGAGGGCCCATGGCCAGACATCGCACTGACTGAGAACGTCTGAAAAGCAGAAAGCACACGATGAGGCCCATGGAGAC	GCTCCTGAGGGCTTGGGAGGTCTAGGCTCTTCAGCTTCCCGATATCCGACGGTAGTGTNNNNNCAAGAGTCCTGCTTGG	11615791	11615994	-	0	GATA4/NM_001308093_0162
8:11615891-11616105/16,28/-	0.90938	8	11616090	11616105	3	GTTGTTGTTCTGGAGT	11615891	11615918	1	TCCCGTCAGCCAGTCTCCACAGACCAGC	11615919	11616089	CATTACCAGGCAGAGGAGGCCGGCCCCTGGGAGCCCAGGGCCTCCTTCTTTGCTATCCTCCAAGTCCCAGGTCCGTGCAGGAATTTGAGGAGGGAAGAGGGAAGATTACGCAGTGATTATGTCCCCGTGACTGTCGGCCAAGACCAGGCTGTTCCAAGAGTCCTGCTTGGA	GCTGGTCTGTGGAGACTGGCTGACGGGACTTCAGCTTCCCGATATCCGACGGTAGTGTNNNNNGTTGTTGTTCTGGAGT	11615791	11615994	-	0	GATA4/NM_001308093_0163
9:139391360-139391564/16,29/+	0.582949	9	139391360	139391375	19	AGGCAGGTGGGAGAGA	139391536	139391564	1	CCTGTCAGACGTGGCCTCGCCGCCACTGC	139391376	139391535	CGAGGTGGGCCAGTCTCAAAGGCCAGCCGGCCGCCCCCACCCAGCGCCGCCATCTCGGGCTTGGCCGCCACGTTCAGGTGCCCGATGCCCAGGTGGGTGTCGGGCATCCCAGGCAGGTGGTTGAGGGGCACGGACGGAGACTGCTGGAACGGGGAGGGCA	GCAGTGGCGGCGAGGCCACGTCTGACAGGCTTCAGCTTCCCGATATCCGACGGTAGTGTNNNNNAGGCAGGTGGGAGAGA	139390512	139392020	+	0	NOTCH1/NM_017617_0164
9:139391870-139392094/16,29/-	0.589853	9	139392079	139392094	17	CTGCTTCCTCTGGTGA	139391870	139391898	1	GTGATGCATGCGCTCCTGTGCGATGTCGC	139391899	139392078	TGGAACCTTGGGGAGGGTCCCCACGCCTGGCCTGGCCCCCCTCACCGGCCCCCGCCCTCATCCCCCAGGAGGAGACACCCCTGTTTCTGGCCGCCCGGGAGGGCAGCTACGAGACCGCCAAGGTGCTGCTGGACCACTTTGCCAACCGGGACATCACGGATCATATGGACCGCCTGCCGC	GCGACATCGCACAGGAGCGCATGCATCACCTTCAGCTTCCCGATATCCGACGGTAGTGTNNNNNCTGCTTCCTCTGGTGA	139390512	139392020	-	0	NOTCH1/NM_017617_0165
9:139391699-139391928/16,27/+	0.685907	9	139391699	139391714	5	TTTGCTGCTGGGCTTG	139391902	139391928	1	ACATCACGGATCATATGGACCGCCTGC	139391715	139391901	CGGACCTTCTTGCCCTGCACGCCGGGCTTGAGGCTGCCCAGGTAGCCGTTGGGCGAGCAGAGCGGGGGCGACAGGGTGGGCGTGCCCCCCAGCGGGGCTCCGTGCAGCTGCGGGCTGCGCACCAGGTTGTACTCGTCCAGCAGCCTCACGATGTCGTGATGCATGCGCTCCTGTGCGATGTCGCGCG	GCAGGCGGTCCATATGATCCGTGATGTCTTCAGCTTCCCGATATCCGACGGTAGTGTNNNNNTTTGCTGCTGGGCTTG	139390512	139392020	+	0	NOTCH1/NM_017617_0166
9:139391505-139391714/16,28/-	0.378134	9	139391699	139391714	5	CAAGCCCAGCAGCAAA	139391505	139391532	1	ACGGACGGAGACTGCTGGAACGGGGAGG	139391533	139391698	GGCCTGGCCTGTGGAAGCAAGGAGGCCAAGGACCTCAAGGCACGGAGGAAGAAGTCCCAGGACGGCAAGGGCTGCCTGCTGGACAGCTCCGGCATGCTCTCGCCCGTGGACTCCCTGGAGTCACCCCATGGCTACCTGTCAGACGTGGCCTCGCCGCCACTGCTGC	CCTCCCCGTTCCAGCAGTCTCCGTCCGTCTTCAGCTTCCCGATATCCGACGGTAGTGTNNNNNCAAGCCCAGCAGCAAA	139390512	139392020	-	0	NOTCH1/NM_017617_0167
9:139391201-139391400/16,29/-	0.706786	9	139391385	139391400	7	TGGCCTTTGAGACTGG	139391201	139391229	1	CACACTCCCCCGCAGAGGGTTGTATTGGT	139391230	139391384	CCCACCTCGTCTCTCCCACCTGCCTGTGGCCTCTGGCACCAGCACCGTCCTGGGCTCCAGCAGCGGAGGGGCCCTGAATTTCACTGTGGGCGGGTCCACCAGTTTGAATGGTCAATGCGAGTGGCTGTCCCGGCTGCAGAGCGGCATGGTGCCGA	ACCAATACAACCCTCTGCGGGGGAGTGTGCTTCAGCTTCCCGATATCCGACGGTAGTGTNNNNNTGGCCTTTGAGACTGG	139390512	139392020	-	0	NOTCH1/NM_017617_0168
9:139390691-139390895/16,27/+	0.715599	9	139390691	139390706	7	GTGGCTGGGGGTGTTG	139390869	139390895	1	CTTCCTGAGTGGAGAGCCGAGCCAGGC	139390707	139390868	TCCACAGGCGAGGAGTAGCTGTGCTGCGAGGGGGGCGTCAGGAACTGGGCTGCGGTCACGGGTGGGACCAGCGAGGATGGCAGCGACGTGGGCAGGGCGGGGCTCTCCTGGGGCAGAATAGTGTGCACCGCCAGGCTGCTGGGGCCCAGTGGCTGCACGTCT	GCCTGGCTCGGCTCTCCACTCAGGAAGCTTCAGCTTCCCGATATCCGACGGTAGTGTNNNNNGTGGCTGGGGGTGTTG	139390512	139392020	+	0	NOTCH1/NM_017617_0169
9:139390508-139390707/16,27/-	0.211792	9	139390692	139390707	6	ACAACACCCCCAGCCA	139390508	139390534	1	CGTGGGGCGCGCCGTTTACTTGAAGGC	139390535	139390691	CCAGCTACAGGTGCCTGAGCACCCCTTCCTCACCCCGTCCCCTGAGTCCCCTGACCAGTGGTCCAGCTCGTCCCCGCATTCCAACGTCTCCGACTGGTCCGAGGGCGTCTCCAGCCCTCCCACCAGCATGCAGTCCCAGATCGCCCGCATTCCGGAG	GCCTTCAAGTAAACGGCGCGCCCCACGCTTCAGCTTCCCGATATCCGACGGTAGTGTNNNNNACAACACCCCCAGCCA	139390512	139392020	-	0	NOTCH1/NM_017617_0170
9:139390567-139390766/17,26/+	0.725561	9	139390567	139390583	7	TGGTGGGAGGGCTGGAG	139390741	139390766	1	CGTGACCGCAGCCCAGTTCCTGACGC	139390584	139390740	ACGCCCTCGGACCAGTCGGAGACGTTGGAATGCGGGGACGAGCTGGACCACTGGTCAGGGGACTCAGGGGACGGGGTGAGGAAGGGGTGCTCAGGCACCTGTAGCTGGTGGCTGGGGGTGTTGTCCACAGGCGAGGAGTAGCTGTGCTGCGAGGGGG	GCGTCAGGAACTGGGCTGCGGTCACGCTTCAGCTTCCCGATATCCGACGGTAGTGTNNNNNTGGTGGGAGGGCTGGAG	139390512	139392020	+	0	NOTCH1/NM_017617_0171
9:139390420-139390654/16,29/-	0.510055	9	139390639	139390654	12	TCCCCTGAGTCCCCTG	139390420	139390448	1	TGTGTTTTAAAAAGGCTCCTCTGGTCGGC	139390449	139390638	ACCAGTGGTCCAGCTCGTCCCCGCATTCCAACGTCTCCGACTGGTCCGAGGGCGTCTCCAGCCCTCCCACCAGCATGCAGTCCCAGATCGCCCGCATTCCGGAGGCCTTCAAGTAAACGGCGCGCCCCACGAGACCCCGGCTTCCTTTCCCAAGCCTTCGGGCGTCTGTGTGCGCTCTGTGGATGCCAGG	GCCGACCAGAGGAGCCTTTTTAAAACACACTTCAGCTTCCCGATATCCGACGGTAGTGTNNNNNTCCCCTGAGTCCCCTG	139390512	139392020	-	0	NOTCH1/NM_017617_0172
9:139391671-139391885/16,29/+	0.731277	9	139391671	139391686	17	TGGCCTCCTTGCTTCC	139391857	139391885	1	GGAGCGCATGCATCACGACATCGTGAGGC	139391687	139391856	ACAGGCCAGGCCTTTGCTGCTGGGCTTGCGGACCTTCTTGCCCTGCACGCCGGGCTTGAGGCTGCCCAGGTAGCCGTTGGGCGAGCAGAGCGGGGGCGACAGGGTGGGCGTGCCCCCCAGCGGGGCTCCGTGCAGCTGCGGGCTGCGCACCAGGTTGTACTCGTCCAGCA	GCCTCACGATGTCGTGATGCATGCGCTCCCTTCAGCTTCCCGATATCCGACGGTAGTGTNNNNNTGGCCTCCTTGCTTCC	139390512	139392020	+	0	NOTCH1/NM_017617_0173
9:139391097-139391311/16,29/-	0.742938	9	139391296	139391311	9	CTGAATTTCACTGTGG	139391097	139391125	1	TAGCTCATCATCTGGGACAGGGCGCTGGC	139391126	139391295	GCGGGTCCACCAGTTTGAATGGTCAATGCGAGTGGCTGTCCCGGCTGCAGAGCGGCATGGTGCCGAACCAATACAACCCTCTGCGGGGGAGTGTGGCACCAGGCCCCCTGAGCACACAGGCCCCCTCCCTGCAGCATGGCATGGTAGGCCCGCTGCACAGTAGCCTTGCT	GCCAGCGCCCTGTCCCAGATGATGAGCTACTTCAGCTTCCCGATATCCGACGGTAGTGTNNNNNCTGAATTTCACTGTGG	139390512	139392020	-	0	NOTCH1/NM_017617_0174
9:139390816-139391035/16,28/+	0.841456	9	139390816	139390831	6	GGGGCAGAATAGTGTG	139391008	139391035	1	CAGCCACAAAACTTACAGATGCAGCAGC	139390832	139391007	CACCGCCAGGCTGCTGGGGCCCAGTGGCTGCACGTCTGCCTGGCTCGGCTCTCCACTCAGGAAGCTCCGGCCCAGGTGGCCGCTGGCTGCTGAGCTCACGCCAAGGTGCGGCTGTGGTGGTGGTGGTGGCGGCTGCAGGCTTTGCTGCTGCTGGATGTTTGCTGGCTGCAGGTTCT	GCTGCTGCATCTGTAAGTTTTGTGGCTGCTTCAGCTTCCCGATATCCGACGGTAGTGTNNNNNGGGGCAGAATAGTGTG	139390512	139392020	+	0	NOTCH1/NM_017617_0175
9:139390969-139391168/16,29/+	0.882468	9	139390969	139390984	17	GGCTTTGCTGCTGCTG	139391140	139391168	1	CCTGCAGCATGGCATGGTAGGCCCGCTGC	139390985	139391139	GATGTTTGCTGGCTGCAGGTTCTGCTGCTGCATCTGTAAGTTTTGTGGCTGCACCTGCTGGGTCTGCACCAGGTGAGGCTGGGTGGCCAGCCGGGTGCTGGGCAGGCCCTGGTAGCTCATCATCTGGGACAGGGCGCTGGCAGCAAGGCTACTGT	GCAGCGGGCCTACCATGCCATGCTGCAGGCTTCAGCTTCCCGATATCCGACGGTAGTGTNNNNNGGCTTTGCTGCTGCTG	139390512	139392020	+	0	NOTCH1/NM_017617_0176
9:139393455-139393669/16,29/+	0.697353	9	139393455	139393470	12	GAAAGAAGCAGATGGG	139393641	139393669	1	CATGATGGCACGACGCCACTGATCCTGGC	139393471	139393640	GTAGGTTGGAGACCAGCTGGAGGCAACCCAGTCCCACCCGTCCCTGTGGCGGTCCCGCCCCACGACAGAGCAGCCGTGCCCCCGTGGGCTCACCCAGGTCATCTACGGCGTTGACGTCGGCGTGTGAGTTGATGAGGTCCTCCAGCATGCCCTCCACGGCCAGGCGGGCA	GCCAGGATCAGTGGCGTCGTGCCATCATGCTTCAGCTTCCCGATATCCGACGGTAGTGTNNNNNGAAAGAAGCAGATGGG	139393340	139393721	+	0	NOTCH1/NM_017617_0177
9:139393592-139393796/16,28/+	0.820833	9	139393592	139393607	8	GTGTGAGTTGATGAGG	139393769	139393796	1	GCTTCCCGTCCAGGCGTTCGTTCTGGGC	139393608	139393768	TCCTCCAGCATGCCCTCCACGGCCAGGCGGGCAGCCAGGATCAGTGGCGTCGTGCCATCATGCATGCGGGCATCCAGGTCTGTGGCTCGGTTCCGGATCAGGATCTGGGCAACAGGGAGAGGCTCAGGCGGGTGCTGGGCAGACGTACACCGATGCCTCCT	GCCCAGAACGAACGCCTGGACGGGAAGCCTTCAGCTTCCCGATATCCGACGGTAGTGTNNNNNGTGTGAGTTGATGAGG	139393340	139393721	+	0	NOTCH1/NM_017617_0178
9:139393285-139393509/16,29/-	0.945682	9	139393494	139393509	6	GGGTGGGACTGGGTTG	139393285	139393313	1	TTTGGCCCTCACTTCTCTGTGGRTTCAGC	139393314	139393493	CCTCCAGCTGGTCTCCAACCTACCCCATCTGCTTCTTTCACGCAGGCAAGTCCGCCCTGCACTGGGCCGCCGCCGTGAACAATGTGGATGCCGCAGTTGTGCTCCTGAAGAACGGGGCTAACAAAGATATGCAGAACAACAGGGTGAGCGCGAGGCTGGGATGCCAGGGGAGACGTGAGG	GCTGAAYCCACAGAGAAGTGAGGGCCAAACTTCAGCTTCCCGATATCCGACGGTAGTGTNNNNNGGGTGGGACTGGGTTG	139393340	139393721	-	0	NOTCH1/NM_017617_0179_SNP_a
9:139395224-139395423/16,29/+	0.614315	9	139395224	139395239	12	TCCTCCTCTTCCTCGC	139395395	139395423	1	CCACCAAGTGCTGGGTGGTGCATCCACAC	139395240	139395394	TGTTGCCCGTCTCCAGGCCGCCCCCGCTGCAGGAGGCGATCATGAGCGGGGTGAAGCCATCTGCAGAGGCAGAGACGGGTGCTCAGTCTGGAGGGCCGGTCCCCAGCTGCAGCCCAGGGGGAGGGGGGCAGCAGCCCCAAGCTCAAGGGGCCACG	GTGTGGATGCACCACCCAGCACTTGGTGGCTTCAGCTTCCCGATATCCGACGGTAGTGTNNNNNTCCTCCTCTTCCTCGC	139394993	139395309	+	0	NOTCH1/NM_017617_0180
9:139395058-139395302/16,28/+	0.733481	9	139395058	139395073	12	CATGTTGTCCTGGATG	139395275	139395302	1	CAGATGGCTTCACCCCGCTCATGATCGC	139395074	139395274	TTGGCATCTGCGCTGGCCTCCAGCAGGCGCTTGGCGGCATCAGAGCGTGAGTAGCGGGCGGCCAGGTGCAAGGCGGTCTCGCCCGTGCGGTCTGTCTGGTTGTGCAGGCTGGCGCCCTGGTAGATGAAGTCGGAGATGACGGCCGGCGCGTCCTCCTCTTCCTCGCTGTTGCCCGTCTCCAGGCCGCCCCCGCTGCAGGAG	GCGATCATGAGCGGGGTGAAGCCATCTGCTTCAGCTTCCCGATATCCGACGGTAGTGTNNNNNCATGTTGTCCTGGATG	139394993	139395309	+	0	NOTCH1/NM_017617_0181
9:139394965-139395184/16,25/+	0.812674	9	139394965	139394980	10	TGAGGAGGGCAGGTGG	139395160	139395184	1	CAGCCTGCACAACCAGACAGACCGC	139394981	139395159	GCACACAGGCAGCCACTGCCTACCTGGAAGACACCTTGTGCGTCGGCAGACACAGCCGCATGCAGCGGGGTGCGGCCCATGTTGTCCTGGATGTTGGCATCTGCGCTGGCCTCCAGCAGGCGCTTGGCGGCATCAGAGCGTGAGTAGCGGGCGGCCAGGTGCAAGGCGGTCTCGCCCGT	GCGGTCTGTCTGGTTGTGCAGGCTGCTTCAGCTTCCCGATATCCGACGGTAGTGTNNNNNTGAGGAGGGCAGGTGG	139394993	139395309	+	0	NOTCH1/NM_017617_0182
9:139396364-139396573/16,29/-	0.736272	9	139396558	139396573	8	CTCAGCCTCACTTCTC	139396364	139396392	1	AACTACATAGAGGGAGTGAGCAGAGCCTG	139396393	139396557	GACCCCTCACCCCCCAGGCCCCTGAAGAACGCTTCAGACGGTGCCCTCATGGACGACAACCAGAATGAGTGGGGGGACGAGGACCTGGAGACCAAGAAGTTCCGGGTGAGTCGCGAGGCTCCCGGGCTCCTGGGCTCCCGGGCACCTGCTGCCGGGCTGCCCTGA	CAGGCTCTGCTCACTCCCTCTATGTAGTTCTTCAGCTTCCCGATATCCGACGGTAGTGTNNNNNCTCAGCCTCACTTCTC	139396189	139396550	-	0	NOTCH1/NM_017617_0183
9:139396298-139396502/16,29/+	0.742925	9	139396298	139396313	12	TGCTGCTGAGTCCACT	139396474	139396502	1	ACAACCAGAATGAGTGGGGGGACGAGGAC	139396314	139396473	GCCGGTGGTCTGTCTGGTCGTCCAGGTCAGGCAGAACCACGGGCTCCTCGAACTACATAGAGGGAGTGAGCAGAGCCTGTCAGGGCAGCCCGGCAGCAGGTGCCCGGGAGCCCAGGAGCCCGGGAGCCTCGCGACTCACCCGGAACTTCTTGGTCTCCAG	GTCCTCGTCCCCCCACTCATTCTGGTTGTCTTCAGCTTCCCGATATCCGACGGTAGTGTNNNNNTGCTGCTGAGTCCACT	139396189	139396550	+	0	NOTCH1/NM_017617_0184
9:139396144-139396383/16,28/+	0.767743	9	139396144	139396159	20	GGAGAGAGGCAGGTGG	139396356	139396383	1	CTCACTCCCTCTATGTAGTTCGAGGAGC	139396160	139396355	GCCACGGGGCTAGGGAAGCCCTGGCTGCTGGCACCCTTACCAGGCCCGCGGACATTGACGTCCATGCAGTCGGCGTCAACCTCACCCTGGGGCGGTGTGGGGGCCATGGCAGACATGCGCAGGTCAGCGGCATCCAGGTGCTGCTGAGTCCACTGCCGGTGGTCTGTCTGGTCGTCCAGGTCAGGCAGAACCACGG	GCTCCTCGAACTACATAGAGGGAGTGAGCTTCAGCTTCCCGATATCCGACGGTAGTGTNNNNNGGAGAGAGGCAGGTGG	139396189	139396550	+	0	NOTCH1/NM_017617_0185
9:139396713-139396912/23,22/-	0.476181	9	139396890	139396912	1	GCAGCTGCACTTCATGTACGTGG	139396713	139396734	1	CGTCCGCTCACTTGAGGCCCAC	139396735	139396889	CGGCGGCCGCCTTTGTGCTTCTGTTCTTCGTGGGCTGCGGGGTGCTGCTGTCCCGCAAGCGCCGGCGGCAGCATGGCCAGCTCTGGTTCCCTGAGGGCTTCAAAGTGTCTGAGGCCAGCAAGAAGAAGCGGCGGGAGCCCCTCGGCGAGGACTCC	GTGGGCCTCAAGTGAGCGGACGCTTCAGCTTCCCGATATCCGACGGTAGTGTNNNNNGCAGCTGCACTTCATGTACGTGG	139396713	139396950	-	0	NOTCH1/NM_017617_0186
9:139396846-139397065/16,28/-	0.551422	9	139397050	139397065	17	GGATGGAGGAGAGTGG	139396846	139396873	1	CACCCCGCAGCCCACGAAGAACAGAAGC	139396874	139397049	GTGAGGAGGCGCCCGGACGCGGAGCCAGTCCGCCGCCCCCCGGCCACCAGCCTGCTGCGTAGCCGCTGCCTGATGTCCGGGCACCTGCCCCTGGCCCCCGTGCCCGCAGGTGAGACCGTGGAGCCGCCCCCGCCGGCGCAGCTGCACTTCATGTACGTGGCGGCGGCCGCCTTTGT	GCTTCTGTTCTTCGTGGGCTGCGGGGTGCTTCAGCTTCCCGATATCCGACGGTAGTGTNNNNNGGATGGAGGAGAGTGG	139396713	139396950	-	0	NOTCH1/NM_017617_0187
9:139396615-139396814/16,26/+	0.562619	9	139396615	139396630	4	TGGCGTGGGAGGTGGG	139396789	139396814	1	GCCAGCTCTGGTTCCCTGAGGGCTTC	139396631	139396788	CCCTGGGTCGGGAGGGGCAGACTCCCGGTGAGGATGCTCGGCCAGGTCCCACCTCCCACCGGGGACCCAGAAGCAGGGGCGGCGTCCGCTCACTTGAGGCCCACGGAGTCCTCGCCGAGGGGCTCCCGCCGCTTCTTCTTGCTGGCCTCAGACACTTT	GAAGCCCTCAGGGAACCAGAGCTGGCCTTCAGCTTCCCGATATCCGACGGTAGTGTNNNNNTGGCGTGGGAGGTGGG	139396713	139396950	+	0	NOTCH1/NM_017617_0188
9:139397638-139397837/27,18/+	0.715092	9	139397638	139397664	1	CACGGCCTCGATCTTGTAGGGGATGTT	139397820	139397837	1	TGGGCGGGGGAGGAGGAA	139397665	139397819	GAGGCTGCCCAGCGAGGCGAGCGCTCCCAGGAATGCGGCCACGTCGGTGGCACTCTGGAAGCACTGCGAGGAGGCCTGCACACACTGCCGGTTGTCAATCTCCAGGTAGACGATGGAGCTGGGCGGACAATCAGAGAGGGGCTGGGACCCGAGGC	TTCCTCCTCCCCCGCCCACTTCAGCTTCCCGATATCCGACGGTAGTGTNNNNNCACGGCCTCGATCTTGTAGGGGATGTT	139397623	139397792	+	0	NOTCH1/NM_017617_0189
9:139397474-139397673/16,29/-	0.722856	9	139397658	139397673	6	GGCAGCCTCAACATCC	139397474	139397502	1	GAGTGCCATTCAGAAAATTCCAGAAAAGC	139397503	139397657	CCTACAAGATCGAGGCCGTGCAGAGTAAGTGTGGCCCCATCCCGGGAACAGGCTCTGCCTGCAGGGGGTGCCATCCCCCCGTGCCCCAGACACGCTGGCTGTTTGTGCCAGTTGCTACCCACGGGTGTGAGCGTTGCCGTCCGAGTTGGGGTAGG	GCTTTTCTGGAATTTTCTGAATGGCACTCCTTCAGCTTCCCGATATCCGACGGTAGTGTNNNNNGGCAGCCTCAACATCC	139397623	139397792	-	0	NOTCH1/NM_017617_0190
9:139397608-139397807/16,26/+	0.795979	9	139397608	139397623	2	TGTTCCCGGGATGGGG	139397782	139397807	1	AGCCCCTCTCTGATTGTCCGCCCAGC	139397624	139397781	CCACACTTACTCTGCACGGCCTCGATCTTGTAGGGGATGTTGAGGCTGCCCAGCGAGGCGAGCGCTCCCAGGAATGCGGCCACGTCGGTGGCACTCTGGAAGCACTGCGAGGAGGCCTGCACACACTGCCGGTTGTCAATCTCCAGGTAGACGATGGA	GCTGGGCGGACAATCAGAGAGGGGCTCTTCAGCTTCCCGATATCCGACGGTAGTGTNNNNNTGTTCCCGGGATGGGG	139397623	139397792	+	0	NOTCH1/NM_017617_0191
9:139399138-139399342/16,29/+	0.416316	9	139399138	139399153	8	TGGGGTCCAGCTCCCT	139399314	139399342	1	CACACCAACGTGGTCTTCAAGCGTGACGC	139399154	139399313	CCGCCGCCGCCCACCCTCGCTGCCACCAGGGAGCAGCGAGGCCTTCACCTGGCCCAGCAGGGCGTCAGGTGCGGCCCAGCCCTCGGCGGCACGCTTGATGGGGTGCTTGCGCAGCTCCTCCTCGCGGCCGTAGTAGGGGAAGATCATCTGCTGGCCGTGT	GCGTCACGCTTGAAGACCACGTTGGTGTGCTTCAGCTTCCCGATATCCGACGGTAGTGTNNNNNTGGGGTCCAGCTCCCT	139399114	139399566	+	0	NOTCH1/NM_017617_0192
9:139399510-139399744/17,27/-	0.503049	9	139399728	139399744	10	ATGGGGCTGAGGGAGGA	139399510	139399536	1	AGTGCCCGTCGCTGAAGTGGTCCTTGC	139399537	139399727	CCTGAACTTGGATGTGGCCTGGCTTGGGCCCGGAGGCCAGCATGCAGTTCTAAGGCTCTGCTCAGGGGGTGCAGGGACGTCCCCCGCGGCTGGCCAGTGGGCTGGAGGCACCGGACGGCGGGTGCGAGGCCCCCCGAGGAAGGCGGCCTGAGCGTGTCCCGCCCCCCACAGCCCCCTGTACGACCAGTACT	GCAAGGACCACTTCAGCGACGGGCACTCTTCAGCTTCCCGATATCCGACGGTAGTGTNNNNNATGGGGCTGAGGGAGGA	139399114	139399566	-	0	NOTCH1/NM_017617_0193
9:139398939-139399178/16,26/-	0.555494	9	139399163	139399178	8	TGGCAGCGAGGGTGGG	139398939	139398964	1	ATGCTGCCTCTACTCCTTGCCTGCGC	139398965	139399162	CGGCGGCGGAGGGAGCTGGACCCCATGGACGTCCGCGGGTGAGTGAGACCCGGCGCCCACGGTCAATCCCCGCAACTCTCCTGGGCCCTCCCCGACGGCCTCCCTGCCCCTCACGGCCGGCGCCATGGCAAGCAGTACTCTCCCCACTTTATGGTAAAAGAGACGGAGGTTCCGAGAGGACCTGGGACTTCAGGGCCT	GCGCAGGCAAGGAGTAGAGGCAGCATCTTCAGCTTCCCGATATCCGACGGTAGTGTNNNNNTGGCAGCGAGGGTGGG	139399114	139399566	-	0	NOTCH1/NM_017617_0194
9:139399365-139399564/16,27/+	0.623297	9	139399365	139399380	15	AGGAAGTGGAAGGAGC	139399538	139399564	1	CCCCACAGCCCCCTGTACGACCAGTAC	139399381	139399537	TGTTGCGCAGCTGCTCCGGCGGCATCAGCACCACCACCACCAGCGTGCCGGCCGCCAGCCTCTCGGGTACATGCTCCGCACAGTCCAGCCCGTCCCACTCGCACTCCGCGCTGTTGCAGCCCTGGTCGCAGTGCCCGTCGCTGAAGTGGTCCTTGCA	GTACTGGTCGTACAGGGGGCTGTGGGGCTTCAGCTTCCCGATATCCGACGGTAGTGTNNNNNAGGAAGTGGAAGGAGC	139399114	139399566	+	0	NOTCH1/NM_017617_0195
9:139399196-139399420/17,28/-	0.730675	9	139399404	139399420	18	GTGGTGGTGGTGCTGAT	139399196	139399223	1	CTTCACCTGGCCCAGCAGGGCGTCAGGT	139399224	139399403	GCCGCCGGAGCAGCTGCGCAACAGCTCCTTCCACTTCCTGCGGGAGCTCAGCCGCGTGCTGCACACCAACGTGGTCTTCAAGCGTGACGCACACGGCCAGCAGATGATCTTCCCCTACTACGGCCGCGAGGAGGAGCTGCGCAAGCACCCCATCAAGCGTGCCGCCGAGGGCTGGGCCGC	ACCTGACGCCCTGCTGGGCCAGGTGAAGCTTCAGCTTCCCGATATCCGACGGTAGTGTNNNNNGTGGTGGTGGTGCTGAT	139399114	139399566	-	0	NOTCH1/NM_017617_0196
9:139400141-139400355/16,27/-	0.598741	9	139400340	139400355	14	TCCTGTCTTCCCTCTC	139400141	139400167	1	AGGTCCCCTGGTTGTAGCAGGGGTTGC	139400168	139400339	GGGCAGGGCTTCGAGGGCGCCACGTGTGAGAATGACGCTCGTACCTGCGGCAGCCTGCGCTGCCTCAACGGCGGCACATGCATCTCCGGCCCGCGCAGCCCCACCTGCCTGTGCCTGGGCCCCTTCACGGGCCCCGAATGCCAGTTCCCGGCCAGCAGCCCCTGCCTGGGCG	GCAACCCCTGCTACAACCAGGGGACCTCTTCAGCTTCCCGATATCCGACGGTAGTGTNNNNNTCCTGTCTTCCCTCTC	139399751	139400343	-	0	NOTCH1/NM_017617_0197
9:139400065-139400264/16,29/+	0.659914	9	139400065	139400080	10	AGGATGTGGCACAAGA	139400236	139400264	1	ACATGCATCTCCGGCCCGCGCAGCCCCAC	139400081	139400235	GCCCGTTGAATTTGGCGGGGCACAGGCAACGGTAGAAGGGGCTCTCGGATGTGGGCTCACAGGTCCCCTGGTTGTAGCAGGGGTTGCCGCCCAGGCAGGGGCTGCTGGCCGGGAACTGGCATTCGGGGCCCGTGAAGGGGCCCAGGCACAGGCAG	GTGGGGCTGCGCGGGCCGGAGATGCATGTCTTCAGCTTCCCGATATCCGACGGTAGTGTNNNNNAGGATGTGGCACAAGA	139399751	139400343	+	0	NOTCH1/NM_017617_0198
9:139399899-139400133/16,28/+	0.704118	9	139399899	139399914	9	GAAGTTGAGGGAGCAG	139400106	139400133	1	CACATCCGAGAGCCCCTTCTACCGTTGC	139399915	139400105	TCACCGCCGTCCCAGCCGCACGCGTGGTTGTTGCACTGCAGGCTGCAGACCTTGTTGCCCGCGTCCTCCTGGCACTCGGGCAGCTCGCACGCCTCCTCGATCAGCGGCGGGGGGATGTCGCGCCCGGCCCCACCCCCGAAGCTGTAGTCCAGGATGTGGCACAAGAGCCCGTTGAATTTGGCGGGGCACAG	GCAACGGTAGAAGGGGCTCTCGGATGTGCTTCAGCTTCCCGATATCCGACGGTAGTGTNNNNNGAAGTTGAGGGAGCAG	139399751	139400343	+	0	NOTCH1/NM_017617_0199
9:139399754-139399958/22,23/+	0.766493	9	139399754	139399775	1	AGCCTTACTTGCACTGGCCTTC	139399936	139399958	1	AGCCTGCAGTGCAACAACCACGC	139399776	139399935	CGCACGCTGGCAGTCAAAGCCGTCGAAGAGGCAGCCGGCTGAGTTGCACTGGCTGTCACAGTGGCCGTCACTGAAGTACTTCCAGCACTGCAGAGACTGCGTGCAGTTCTTCCAGGGGTCATTGAAGTTGAGGGAGCAGTCACCGCCGTCCCAGCCGCAC	GCGTGGTTGTTGCACTGCAGGCTCTTCAGCTTCCCGATATCCGACGGTAGTGTNNNNNAGCCTTACTTGCACTGGCCTTC	139399751	139400343	+	0	NOTCH1/NM_017617_0200
9:139400294-139400543/17,28/-	0.815209	9	139400527	139400543	20	CCCTTCCTCCATCTCCC	139400294	139400321	1	AGGTACGAGCGTCATTCTCACACGTGGC	139400322	139400526	GACCCCCTGGCACCCCCGATCTTTCTCTGTTGGTAGAATGTGTGTAAAGGGTTTTGCTGCTGGGGGCAAGGTTGCAGGCCGCCTCCCAGGTTAGAGGAGAGCGGTGGCACTGCTGGCCGAGGGCTGGGTGTGAGGTGGCGGGGGGGCGGGGGGTGGCCCACCCCGACACCGTCCTGTCTTCCCTCTCGGGCAGGGCTTCGAGGGC	GCCACGTGTGAGAATGACGCTCGTACCTCTTCAGCTTCCCGATATCCGACGGTAGTGTNNNNNCCCTTCCTCCATCTCCC	139399751	139400343	-	0	NOTCH1/NM_017617_0201
9:139399701-139399915/17,27/-	0.817214	9	139399899	139399915	6	ACTGCTCCCTCAACTTC	139399701	139399727	1	CCAAGCCAGGCCACATCCAAGTTCAGG	139399728	139399898	AATGACCCCTGGAAGAACTGCACGCAGTCTCTGCAGTGCTGGAAGTACTTCAGTGACGGCCACTGTGACAGCCAGTGCAACTCAGCCGGCTGCCTCTTCGACGGCTTTGACTGCCAGCGTGCGGAAGGCCAGTGCAAGTAAGGCTGCGGGGCTCATGGGGCTGAGGGAGGA	CCTGAACTTGGATGTGGCCTGGCTTGGCTTCAGCTTCCCGATATCCGACGGTAGTGTNNNNNACTGCTCCCTCAACTTC	139399751	139400343	-	0	NOTCH1/NM_017617_0202
9:139401241-139401450/18,23/+	0.670748	9	139401241	139401258	3	GCAGGGATTGGACAGGCA	139401428	139401450	1	CCACTGACGAAACCTGGCCCCGC	139401259	139401427	CTCGTTGACATCCCCCTCACAGCGCTCACCCACGAAGCCCGGCGGGCAGGTGCAGCTGTAGCCGCCCACCTGGTCCACGCAGGTGCCGTTGTTAAAGCACTTGGGGCTCCGGGACACGGGGTCAACGGGGGGATTGCAGTCGTCCACGTTGATCTCACAGTGCACACCT	GCGGGGCCAGGTTTCGTCAGTGGCTTCAGCTTCCCGATATCCGACGGTAGTGTNNNNNGCAGGGATTGGACAGGCA	139400968	139401435	+	0	NOTCH1/NM_017617_0203
9:139401037-139401281/16,28/-	0.691553	9	139401266	139401281	4	GCTGTGAGGGGGATGT	139401037	139401064	1	CCATTCTTGCAGGGCTTGCCTTTGCAGC	139401065	139401265	CAACGAGTGCCTGTCCAATCCCTGCGACGCCCGTGGCACCCAGAACTGCGTGCAGCGCGTCAATGACTTCCACTGCGAGTGCCGTGCTGGTCACACCGGTGGGTGCCGCGCCCAGGCGGGTGGGGCGTGTGGGGCAGCAGGGTGAGCCTCTCACTGCCCTGCTCTTACCCCTAGGGCGCCGCTGCGAGTCCGTCATCAATG	GCTGCAAAGGCAAGCCCTGCAAGAATGGCTTCAGCTTCCCGATATCCGACGGTAGTGTNNNNNGCTGTGAGGGGGATGT	139400968	139401435	-	0	NOTCH1/NM_017617_0204
9:139401259-139401468/27,18/+	0.568277	9	139401259	139401285	1	CTCGTTGACATCCCCCTCACAGCGCTC	139401451	139401468	1	GGGTGTGGCGGGCTTGGG	139401286	139401450	ACCCACGAAGCCCGGCGGGCAGGTGCAGCTGTAGCCGCCCACCTGGTCCACGCAGGTGCCGTTGTTAAAGCACTTGGGGCTCCGGGACACGGGGTCAACGGGGGGATTGCAGTCGTCCACGTTGATCTCACAGTGCACACCTGCGGGGCCAGGTTTCGTCAGTGG	CCCAAGCCCGCCACACCCCTTCAGCTTCCCGATATCCGACGGTAGTGTNNNNNCTCGTTGACATCCCCCTCACAGCGCTC	139400968	139401435	+	0	NOTCH1/NM_017617_0205
9:139400923-139401147/16,24/-	0.824148	9	139401132	139401147	5	GGTGGGGCGTGTGGGG	139400923	139400946	1	ACCTCTCCAGGTGTCTCCCCTGGC	139400947	139401131	CAGCAGGGTGAGCCTCTCACTGCCCTGCTCTTACCCCTAGGGCGCCGCTGCGAGTCCGTCATCAATGGCTGCAAAGGCAAGCCCTGCAAGAATGGGGGCACCTGCGCCGTGGCCTCCAACACCGCCCGCGGGTTCATCTGCAAGTGCCCTGCGGTAGGTGCAGGGGTGCAGGGAGGCAGGGGCCC	GCCAGGGGAGACACCTGGAGAGGTCTTCAGCTTCCCGATATCCGACGGTAGTGTNNNNNGGTGGGGCGTGTGGGG	139400968	139401435	-	0	NOTCH1/NM_017617_0206
9:139401653-139401852/16,29/+	0.716418	9	139401653	139401668	8	TTCTGGCTGGTTCCTG	139401824	139401852	1	AGATCGACGAGTGCCTCTCCCACCCCTGC	139401669	139401823	GATGCCTCTGGCCGGTCCCGGGGTGCCTGCCCTGCCCCTGCCCTGGCCATGGATGGCCAACACCAGCCCTCCGTGCAGCGGCCCTTACCCTGAGTGCCCCGTGGGCAGGAGCACTTGTAGGTGTTGGGGAGGTCGAGGCAGGTGCCCCCGTTCTG	GCAGGGGTGGGAGAGGCACTCGTCGATCTCTTCAGCTTCCCGATATCCGACGGTAGTGTNNNNNTTCTGGCTGGTTCCTG	139401746	139401899	+	0	NOTCH1/NM_017617_0207
9:139401785-139401984/16,27/+	0.779051	9	139401785	139401800	7	GTAGGTGTTGGGGAGG	139401958	139401984	1	TCATGTGGCCCTGTCAGCCCTCACAGT	139401801	139401957	TCGAGGCAGGTGCCCCCGTTCTGGCAGGGGTGGGAGAGGCACTCGTCGATCTCCTCAGAGCAGTTCACCCCGTGGTAGCCGGCCACGCACTGTGCAGGCGACAGAACGAGGGGCCCTTCGGCTCAGCCGGCGCCAGGATGCAGTGCTCCCACACCCC	ACTGTGAGGGCTGACAGGGCCACATGACTTCAGCTTCCCGATATCCGACGGTAGTGTNNNNNGTAGGTGTTGGGGAGG	139401746	139401899	+	0	NOTCH1/NM_017617_0208
9:139402450-139402654/17,27/+	0.689616	9	139402450	139402466	6	TTCTGGCAGGGGCTGGG	139402628	139402654	1	CCCAGCCCATCAAGGTCCTCTGTGGGC	139402467	139402627	TGAGCACTCGTCCACCAGGTCCTCACAGTAGCTGCCTGTGTAGCCCGCCTGGCAGCGGCAGTGGTGCGTGTTGCCCGCGTCCACACAGAGCCCTCCATGCTGGCACAGGCGGGCAACGTCAACACCTGCGGGGGATGGGGTGGTAGACAGGTGAGGCCCAG	GCCCACAGAGGACCTTGATGGGCTGGGCTTCAGCTTCCCGATATCCGACGGTAGTGTNNNNNTTCTGGCAGGGGCTGGG	139402396	139402847	+	0	NOTCH1/NM_017617_0209
9:139402596-139402830/16,26/+	0.844485	9	139402596	139402611	7	GGGGGATGGGGTGGTA	139402805	139402830	1	TGCACTGGTGTGACTCCTCGCCCTGC	139402612	139402804	GACAGGTGAGGCCCAGGCCCACAGAGGACCTTGATGGGCTGGGACCCGAGCTGGGTGGGCACAGCAGGTTACCTTGTCGCTGCGCAGCCACCTCACAGGACACGCTGGGCACGTCGCAGTAAAGGCCGGTCCAGCCGCTGGGGCACTCGCAGCGGTACTGGGTGTGGGTCTGCCAGCATTTGCCGCCGTTCTT	GCAGGGCGAGGAGTCACACCAGTGCACTTCAGCTTCCCGATATCCGACGGTAGTGTNNNNNGGGGGATGGGGTGGTA	139402396	139402847	+	0	NOTCH1/NM_017617_0210
9:139402244-139402493/16,29/-	0.848113	9	139402478	139402493	8	TGTGAGGACCTGGTGG	139402244	139402272	1	TCCAGGCAGTCTACCCTGATTACCCCAGC	139402273	139402477	ACGAGTGCTCACCCAGCCCCTGCCAGAACGGGGCCACCTGCACGGACTACCTGGGCGGCTACTCCTGCAAGGTGGGGGTCCCTCCTAGGGTAAGGGTTGTGGCCGGCACGAGTGTTGCCACACACCAGGCCCTGGCTGGGAGCTGGCCCAGTGGAGAAAACTGAACCTGATAGGCCCATGCACTGTTCAGTCTCATTAGGGGAGG	GCTGGGGTAATCAGGGTAGACTGCCTGGACTTCAGCTTCCCGATATCCGACGGTAGTGTNNNNNTGTGAGGACCTGGTGG	139402396	139402847	-	0	NOTCH1/NM_017617_0211
9:139402774-139402993/17,24/-	0.965202	9	139402977	139402993	11	GTGTGGGGGTGGTGGGG	139402774	139402797	1	TGTGGGTCTGCCAGCATTTGCCGC	139402798	139402976	AGTCCAGGGGCGGCAGTTTCCACTTCTGTAGAATGGGTTGCAGCCTGGGTTGGAGTAGGCCCCTTGGCAGATGTGCGTTCTGAGCTACCGGGGAAATGGCCGGGGCGCGGGCACCCAGCTGACCCCAATCTGTCCCCAGAACCTTGTGCACTGGTGTGACTCCTCGCCCTGCAAGAACG	GCGGCAAATGCTGGCAGACCCACACTTCAGCTTCCCGATATCCGACGGTAGTGTNNNNNGTGTGGGGGTGGTGGGG	139402396	139402847	-	0	NOTCH1/NM_017617_0212
9:139403398-139403602/16,27/+	0.705384	9	139403398	139403413	16	TGCAGGCAGGGCTGTG	139403576	139403602	1	TGCTGGCGAGGCAGAATCTGCTGGAGC	139403414	139403575	AGTCGCACTCATTGACATCGTGCTGGCAGTAGCTGCCCGTGAAGCCGGGTGGACACAGGCAGGTGAACGAGTTGATGCCGTCCACGCAGGTGCCACCGTTGAAGCAGGAGCTGCAAGGGGGTGGGCAGGCGGGGGCTGAGTGGAGGGCATTGGTGGGTCCCC	GCTCCAGCAGATTCTGCCTCGCCAGCACTTCAGCTTCCCGATATCCGACGGTAGTGTNNNNNTGCAGGCAGGGCTGTG	139403311	139403533	+	0	NOTCH1/NM_017617_0213
9:139403281-139403480/16,29/-	0.455136	9	139403465	139403480	10	TTCACCTGCCTGTGTC	139403281	139403309	1	AGGGCCCCTCCTTCGGGCACCTCTGTGGC	139403310	139403464	CACCCGGCTTCACGGGCAGCTACTGCCAGCACGATGTCAATGAGTGCGACTCACAGCCCTGCCTGCATGGCGGCACCTGTCAGGACGGCTGCGGCTCCTACAGGTGCACCTGCCCCCAGGGCTACACTGGCCCCAACTGCCAGGTGAGTGCGCCG	GCCACAGAGGTGCCCGAAGGAGGGGCCCTCTTCAGCTTCCCGATATCCGACGGTAGTGTNNNNNTTCACCTGCCTGTGTC	139403311	139403533	-	0	NOTCH1/NM_017617_0214
9:139404142-139404341/21,20/-	0.693547	9	139404321	139404341	1	GGGGCACTTTCTGTGAGGAGG	139404142	139404161	1	CACCGCCCGTTCCCTTCCAC	139404162	139404320	ACATCAACGAGTGTGCCAGTGACCCCTGCCGCAACGGGGCCAACTGCACGGACTGCGTGGACAGCTACACGTGCACCTGCCCCGCAGGCTTCAGCGGGATCCACTGTGAGAACAACACGCCTGACTGCACAGAGAGGTGTGCGGGGCTCGAGTGAGGCC	GTGGAAGGGAACGGGCGGTGCTTCAGCTTCCCGATATCCGACGGTAGTGTNNNNNGGGGCACTTTCTGTGAGGAGG	139404174	139404423	-	0	NOTCH1/NM_017617_0215
9:139404306-139404515/16,29/+	0.701927	9	139404306	139404321	8	CACACTCGTTGATGTC	139404487	139404515	1	ACGAAAGGCTGGGCTGTCCCCAGCCATGC	139404322	139404486	CTCCTCACAGAAAGTGCCCCGGAAGCCGGGCAGGCAGTCGCAGAAGGCCGTGTTGATGCCGTCTGTGCAGGAGCCCCCGTTGTGACACGGGTCTGGGAGAGGACGGAAGGGTGAGTGTGAGGGGCAGGCACAAACCCACACCTGCGGGAGGGGGCCGGGAAGGCT	GCATGGCTGGGGACAGCCCAGCCTTTCGTCTTCAGCTTCCCGATATCCGACGGTAGTGTNNNNNCACACTCGTTGATGTC	139404174	139404423	+	0	NOTCH1/NM_017617_0216
9:139404183-139404387/16,27/+	0.785209	9	139404183	139404198	6	ACCTCTCTGTGCAGTC	139404361	139404387	1	ACAGACGGCATCAACACGGCCTTCTGC	139404199	139404360	AGGCGTGTTGTTCTCACAGTGGATCCCGCTGAAGCCTGCGGGGCAGGTGCACGTGTAGCTGTCCACGCAGTCCGTGCAGTTGGCCCCGTTGCGGCAGGGGTCACTGGCACACTCGTTGATGTCCTCCTCACAGAAAGTGCCCCGGAAGCCGGGCAGGCAGTC	GCAGAAGGCCGTGTTGATGCCGTCTGTCTTCAGCTTCCCGATATCCGACGGTAGTGTNNNNNACCTCTCTGTGCAGTC	139404174	139404423	+	0	NOTCH1/NM_017617_0217
9:139405203-139405402/16,29/-	0.52093	9	139405387	139405402	5	AAAATTAGGGGAGAGG	139405203	139405231	1	CCGTGCCGGCACGGGCTCAGAACGCACTC	139405232	139405386	GGATGGTCCTGGGGTCACGGAAGCCTACTCCTGGGTCGGGAGAGGCACTGTAGGTGGGTGGGCCAGCCTGGGAAGGGCCTGGAGGGCCAGGGGCCGCTGGTGACCAACCGGCCTCCTCCTGCCCCGCAGGGCAGACCTGTGAGGTCGACATCAAC	GAGTGCGTTCTGAGCCCGTGCCGGCACGGCTTCAGCTTCCCGATATCCGACGGTAGTGTNNNNNAAAATTAGGGGAGAGG	139405094	139405267	-	0	NOTCH1/NM_017617_0218
9:139405061-139405260/16,29/+	0.531709	9	139405061	139405076	9	CCTGAGAGCTTCCTGG	139405232	139405260	1	CAGGGCAGACCTGTGAGGTCGACATCAAC	139405077	139405231	AGGAGGCCAGAGCCGCGGGGCTACTCACTGGGCCGGCAGTCGTCGATGTCGGTCTCGCAGTTGCGCCCACTGTAGCCGGCCTGGCAGTGGCAGCGGTAGCCGCCGTGGGTGTTCTGGCAGGATGCGCCGTGCCGGCACGGGCTCAGAACGCACTC	GTTGATGTCGACCTCACAGGTCTGCCCTGCTTCAGCTTCCCGATATCCGACGGTAGTGTNNNNNCCTGAGAGCTTCCTGG	139405094	139405267	+	0	NOTCH1/NM_017617_0219
9:139405589-139405788/16,24/-	0.705113	9	139405773	139405788	3	GGTGGCCGATTTGGGA	139405589	139405612	1	CCTGGCCAGCCTCACCTTGCCAGC	139405613	139405772	GATCCCTCTGGGTGAGGCTCCCGGGGTCACGTGTGTCTCCTTCCCGCAGGTGCCACGTGTGAGGTGGTGCTGGCCCCGTGTGCCCCCAGCCCCTGCAGAAACGGCGGGGAGTGCAGGCAATCCGAGGACTATGAGAGCTTCTCCTGTGTCTGCCCCACGG	GCTGGCAAGGTGAGGCTGGCCAGGCTTCAGCTTCCCGATATCCGACGGTAGTGTNNNNNGGTGGCCGATTTGGGA	139405593	139405733	-	0	NOTCH1/NM_017617_0220
9:139405477-139405676/17,23/-	0.82267	9	139405660	139405676	1	AGAAACGGCGGGGAGTG	139405477	139405499	1	ACCAGGGCCTCCTCAGCACCCAC	139405500	139405659	CAGGCAATCCGAGGACTATGAGAGCTTCTCCTGTGTCTGCCCCACGGGCTGGCAAGGTGAGGCTGGCCAGGGCCCGGTGAGGGCTGGGATGGGAGGTCAGGATGTCTGCGGGACACAGGCAGCTCCCAGGCAGGCTAGATGAGTCTTTGAAGAGGAGCTG	GTGGGTGCTGAGGAGGCCCTGGTCTTCAGCTTCCCGATATCCGACGGTAGTGTNNNNNAGAAACGGCGGGGAGTG	139405593	139405733	-	0	NOTCH1/NM_017617_0221
9:139407428-139407627/17,23/-	0.799714	9	139407611	139407627	2	GGGAGTGCTGGACATGC	139407428	139407450	1	ACATAGGCCCCGCCCCCTCCAGC	139407451	139407610	CGAGTGCTGTCCCCTTCCCTCCAGGTCCCAACTGCCAGACCAACATCAACGAGTGTGCGTCCAACCCATGTCTGAACCAGGGCACGTGTATTGACGACGTTGCCGGGTACAAGTGCAACTGCCTGCTGCCCTACACAGGTGAGGGGTGGGTGGGGCCTGT	GCTGGAGGGGGCGGGGCCTATGTCTTCAGCTTCCCGATATCCGACGGTAGTGTNNNNNGGGAGTGCTGGACATGC	139407462	139407596	-	0	NOTCH1/NM_017617_0222
9:139407818-139408017/16,29/-	0.855297	9	139408002	139408017	2	TCGACCTGCAGTGTGG	139407818	139407846	1	CACTGAGAAACGCGCAGCCCACTCACCGC	139407847	139408001	TCCCCCTTGCAGGTACAAGTGCGACTGTGACCCTGGGTGGAGTGGGACCAACTGTGACATCAACAACAATGAGTGTGAATCCAACCCTTGTGTCAACGGCGGCACCTGCAAAGACATGACCAGTGGCTACGTGTGCACCTGCCGGGAGGGCTTCA	GCGGTGAGTGGGCTGCGCGTTTCTCAGTGCTTCAGCTTCCCGATATCCGACGGTAGTGTNNNNNTCGACCTGCAGTGTGG	139407833	139407999	-	0	NOTCH1/NM_017617_0223
9:139407777-139407976/21,24/-	0.87199	9	139407956	139407976	1	TGTGACCCTGGGTGGAGTGGG	139407777	139407800	1	TCCTGTGTCTCCAGCTCCCCAGAC	139407801	139407955	ACCAACTGTGACATCAACAACAATGAGTGTGAATCCAACCCTTGTGTCAACGGCGGCACCTGCAAAGACATGACCAGTGGCTACGTGTGCACCTGCCGGGAGGGCTTCAGCGGTGAGTGGGCTGCGCGTTTCTCAGTGCAGAGGGCCGCCCTCGA	GTCTGGGGAGCTGGAGACACAGGACTTCAGCTTCCCGATATCCGACGGTAGTGTNNNNNTGTGACCCTGGGTGGAGTGGG	139407833	139407999	-	0	NOTCH1/NM_017617_0224
9:139408871-139409085/16,29/+	0.780383	9	139408871	139408886	11	ATCTCAAGCTCTGTGC	139409057	139409085	1	ACGGCATCAATGGCTTCACCTGCCGCTGC	139408887	139409056	AGGTGCCACCCTCCTGGCAGCAGAGCTCCCAGGGTTTAGGACTGATGTGTCCCCATGATCGGCCCCGCCGCATACCCGTTGAGGCTGTCCCGGCAGGCCCCGTGGACGCAGGGGTTGCTGTTGCACTCATTGACCTCAGACAGGCAGGTGGGGTCGTGGTAGCCCTCGGG	GCAGCGGCAGGTGAAGCCATTGATGCCGTCTTCAGCTTCCCGATATCCGACGGTAGTGTNNNNNATCTCAAGCTCTGTGC	139408951	139409164	+	0	NOTCH1/NM_017617_0225
9:139409004-139409218/17,28/-	0.79089	9	139409202	139409218	6	GAGGTTGACGTGGGTGG	139409004	139409031	1	CTGTTGCACTCATTGACCTCAGACAGGC	139409032	139409201	GACCCCCTGGGCGCTGGGCCTCGGAGTCTGACCCGCCCTGCCCTTAGGGAGCATGTGTAACATCAACATCGATGAGTGTGCGGGCAACCCCTGCCACAACGGGGGCACCTGCGAGGACGGCATCAATGGCTTCACCTGCCGCTGCCCCGAGGGCTACCACGACCCCACCT	GCCTGTCTGAGGTCAATGAGTGCAACAGCTTCAGCTTCCCGATATCCGACGGTAGTGTNNNNNGAGGTTGACGTGGGTGG	139408951	139409164	-	0	NOTCH1/NM_017617_0226
9:139409845-139410084/20,20/+	0.557846	9	139409845	139409864	1	GTTGGGTCCTGAAGGGGTGG	139410065	139410084	1	CCACCTTCACCTGCCTCTGC	139409865	139410064	CACGTGTCGGTCAGTCCTCAGGCCCGCCCTGCCCACTGGCCCCCCGCCGGCCACCCGCCTGGCCGGCCACCTGTGGTCCCCTTCAGGCAGAAGCAGAGGTAGGCGTTGTCGCGGTCCTGGCAGGTGCCCCCGTGGCGGCAGGGCTGGCTGGAGCACTCGTTGATGTTGGTCTCGCAGTGGTGGCCCGTGTAGCCTGGGCG	GCAGAGGCAGGTGAAGGTGGCTTCAGCTTCCCGATATCCGACGGTAGTGTNNNNNGTTGGGTCCTGAAGGGGTGG	139409731	139410178	+	0	NOTCH1/NM_017617_0227
9:139409747-139409961/16,28/-	0.702179	9	139409946	139409961	14	TCTGCTTCTGCCTGAA	139409747	139409774	1	TAGCCCGGCTCACAGGCACACTCGTAGC	139409775	139409945	GGGGACCACAGGTGGCCGGCCAGGCGGGTGGCCGGCGGGGGGCCAGTGGGCAGGGCGGGCCTGAGGACTGACCGACACGTGCCACCCCTTCAGGACCCAACTGCGAGATCAACCTGGATGACTGTGCCAGCAGCCCCTGCGACTCGGGCACCTGTCTGGACAAGATCGATG	GCTACGAGTGTGCCTGTGAGCCGGGCTACTTCAGCTTCCCGATATCCGACGGTAGTGTNNNNNTCTGCTTCTGCCTGAA	139409731	139410178	-	0	NOTCH1/NM_017617_0228
9:139410001-139410210/17,26/+	0.715766	9	139410001	139410017	12	GGCAGGGCTGGCTGGAG	139410185	139410210	1	CCAGTCCTAAGTCTTCCTGTGCCCGC	139410018	139410184	CACTCGTTGATGTTGGTCTCGCAGTGGTGGCCCGTGTAGCCTGGGCGGCAGAGGCAGGTGAAGGTGGCGACGCCGTCCTTGCAGGAGCCGTAGTGGCAGGGGTCGGGGTCGCACTCATCGATGTCCACCTCGCAGTGCGTCCCCGTGTACCCTGGACCGTGGGAGGG	GCGGGCACAGGAAGACTTAGGACTGGCTTCAGCTTCCCGATATCCGACGGTAGTGTNNNNNGGCAGGGCTGGCTGGAG	139409731	139410178	+	0	NOTCH1/NM_017617_0229
9:139409652-139409851/18,23/-	0.765784	9	139409834	139409851	1	ACCCAACTGCGAGATCAA	139409652	139409674	1	TCACCCAACCCCTCAGCAGCCCC	139409675	139409833	CCTGGATGACTGTGCCAGCAGCCCCTGCGACTCGGGCACCTGTCTGGACAAGATCGATGGCTACGAGTGTGCCTGTGAGCCGGGCTACACAGGTGAGCGGCCCTGCACGTGGGGGCTGACTGCACTGTGCTCAGAGGTCAAGGTCAGCCACTCTGCCCT	GGGGCTGCTGAGGGGTTGGGTGACTTCAGCTTCCCGATATCCGACGGTAGTGTNNNNNACCCAACTGCGAGATCAA	139409731	139410178	-	0	NOTCH1/NM_017617_0230
9:139410477-139410676/16,29/-	0.737679	9	139410661	139410676	14	TGGCTGAGCTCAGGCT	139410477	139410505	1	TTGGCACCATTCTTGCAGGGGGTGCTGGC	139410506	139410660	GAGTGTGCCCTGGGGAGCCCAGCCAGGCGCTCACTGCTGGGGTCTGGCCAGGGGTCCCTGAAGGGCCATAGTGCTGTTGCACATGACTCCCTCCCCTCCCCTCCCCGGCCCCAGGCTTCACTGGGCATCTGTGCCAGTACGATGTGGACGAGTGT	GCCAGCACCCCCTGCAAGAATGGTGCCAACTTCAGCTTCCCGATATCCGACGGTAGTGTNNNNNTGGCTGAGCTCAGGCT	139410422	139410556	-	0	NOTCH1/NM_017617_0231
9:139410346-139410545/16,28/-	0.824707	9	139410530	139410545	17	CTTCACTGGGCATCTG	139410346	139410373	1	AAGGTGTCCATGACCTTGTCAGTTTCAC	139410374	139410529	TGCCAGTACGATGTGGACGAGTGTGCCAGCACCCCCTGCAAGAATGGTGCCAAGTGCCTGGACGGACCCAACACTTACACCTGTGTGTGCACGGAAGGTGCGGGCTGGCGCCCACCAGCGGGGAGGGACTGGGGACGGGACAGGGCACTCAGGGCA	GTGAAACTGACAAGGTCATGGACACCTTCTTCAGCTTCCCGATATCCGACGGTAGTGTNNNNNCTTCACTGGGCATCTG	139410422	139410556	-	0	NOTCH1/NM_017617_0232
9:139411672-139411871/18,22/+	0.550122	9	139411672	139411689	1	AGGAGGCCAGGGTGCAGA	139411850	139411871	1	CGCGTGCCCCCCTCACTGTTGC	139411690	139411849	CGACCCGGGGGCAGGGGGCGGGGGTGGCCCTCACCCGTGGGGCACTCGCACTGGAACTCATTGATCTTGTCCAGGCAGCGGCCATTGTGCAGGCAGGGGCTGCTGGCACACTCGTCTGTGTTGACCTCGCAGTGCACACCCTCGTAGCCTGTGGGGTGGG	GCAACAGTGAGGGGGGCACGCGCTTCAGCTTCCCGATATCCGACGGTAGTGTNNNNNAGGAGGCCAGGGTGCAGA	139411713	139411847	+	0	NOTCH1/NM_017617_0233
9:139412119-139412333/16,28/-	0.667862	9	139412318	139412333	13	TGCCAGTGTCTGCAGG	139412119	139412146	1	AGCAACCCACAGATGTTCCCGGGGCTGC	139412147	139412317	GCTACACGGGCCCCCGATGCGAGATCGACGTCAACGAGTGCGTCTCGAACCCGTGCCAGAACGACGCCACCTGCCTGGACCAGATTGGGGAGTTCCAGTGCATCTGCATGCCCGGTGCGTCGGCCGGGGCCAGGGCGGGAAACCGAGTCGAGGCTGGGCAGCCTTGGAGGG	GCAGCCCCGGGAACATCTGTGGGTTGCTCTTCAGCTTCCCGATATCCGACGGTAGTGTNNNNNTGCCAGTGTCTGCAGG	139412193	139412399	-	0	NOTCH1/NM_017617_0234
9:139412205-139412414/19,22/+	0.641653	9	139412205	139412223	1	GGGCATGCAGATGCACTGG	139412393	139412414	1	CCTCTCACCCGTGTGCCCTCGC	139412224	139412392	AACTCCCCAATCTGGTCCAGGCAGGTGGCGTCGTTCTGGCACGGGTTCGAGACGCACTCGTTGACGTCGATCTCGCATCGGGGGCCCGTGTAGCCCTGCAGACACTGGCACTCGAAGGAGCCCAGCGTGTTGATGCACTTGCCCGCATGCTCGCAGGGGTTGGCACCTG	GCGAGGGCACACGGGTGAGAGGCTTCAGCTTCCCGATATCCGACGGTAGTGTNNNNNGGGCATGCAGATGCACTGG	139412193	139412399	+	0	NOTCH1/NM_017617_0235
9:139412353-139412562/16,25/-	0.789538	9	139412547	139412562	18	CAGGTGGGGGTGGCAG	139412353	139412377	1	TTGATGCACTTGCCCGCATGCTCGC	139412378	139412546	CCTGGCCCCAGAACCGATGAGAAGTCGATTCTGGCTTCAGGGGGTGCCCAGTTAGATGGGGGATGGGACCCTGCCAGTCCGATGGGGGTGGTGTGCAGTGAGGTGTTGCAGGGGCCAGGGTGCCTGGAGCAGCCTCTCACCCGTGTGCCCTCGCCAGGTGCCAACCCCT	GCGAGCATGCGGGCAAGTGCATCAACTTCAGCTTCCCGATATCCGACGGTAGTGTNNNNNCAGGTGGGGGTGGCAG	139412193	139412399	-	0	NOTCH1/NM_017617_0236
9:139412534-139412738/16,29/+	0.742682	9	139412534	139412549	14	TTCTGGGGCCAGGCTG	139412710	139412738	1	TGTGCCACCTCAACGACGCATGCATCAGC	139412550	139412709	CCACCCCCACCTGGCCGCACCCCCTGTGCTGGCACCTACCCAGCGAGCACTCATCCACGTCCTGGCTGCAGGCCGGGCCCGTGTACCCCGAGGGGCAGGTGCAGATGGCCTTGCCATTGACAGGGTTGGTGTCGCAGTTGGAGCCCTCGTTACAGGGGTT	GCTGATGCATGCGTCGTTGAGGTGGCACACTTCAGCTTCCCGATATCCGACGGTAGTGTNNNNNTTCTGGGGCCAGGCTG	139412578	139412754	+	0	NOTCH1/NM_017617_0237
9:139412631-139412830/16,28/-	0.773684	9	139412815	139412830	20	GTGTCAGTGGGGTTGG	139412631	139412658	1	TGTACCCCGAGGGGCAGGTGCAGATGGC	139412659	139412814	ACCCCAGCCGTGGGTGGTGTGCCATGCCTGGCCCAGGGGCCGTGCCCACTGACCGCCGCTGCCTGCCCAGGTCTGCTGTGCCACCTCAACGACGCATGCATCAGCAACCCCTGTAACGAGGGCTCCAACTGCGACACCAACCCTGTCAATGGCAAG	GCCATCTGCACCTGCCCCTCGGGGTACACTTCAGCTTCCCGATATCCGACGGTAGTGTNNNNNGTGTCAGTGGGGTTGG	139412578	139412754	-	0	NOTCH1/NM_017617_0238
9:139412982-139413211/17,28/-	0.786627	9	139413195	139413211	19	ACCTGCCACAACACCCA	139412982	139413009	1	ACACAGCTCAGGCCTGGCCCATGTGAGC	139413010	139413194	CGGTGGCTACAACTGCGTGTGTGTCAACGGCTGGACTGGTGAGGACTGCAGCGAGAACATTGATGACTGTGCCAGCGCCGCCTGCTTCCACGGCGCCACCTGCCATGACCGTGTGGCCTCCTTCTACTGCGAGTGTCCCCATGGCCGCACAGGTGAGTGCCTTGAGGCCCAGGTGGGCGCAGGGG	GCTCACATGGGCCAGGCCTGAGCTGTGTCTTCAGCTTCCCGATATCCGACGGTAGTGTNNNNNACCTGCCACAACACCCA	139413032	139413286	-	0	NOTCH1/NM_017617_0239
9:139413195-139413414/17,28/+	0.832616	9	139413195	139413211	19	TGGGTGTTGTGGCAGGK	139413387	139413414	1	GATTTAGGCTGGCGGTGGGTGGAGGAGT	139413212	139413386	CCCGCCGTTCTGGCAGGCATTTGGCATCAGCTGGCACTCGTCCACATCCTCGGTACAGTACTGACCTGCAGGGAACAGGAGCTGTCGGCCCCGGGCAGCTGCCACTCCCTGAGCTCCCTGTCCCCTAAGACGCAGGGTGGCAATGCCGCCCCCTCCAGGAAGCCTTCCTGGGCTG	ACTCCTCCACCCACCGCCAGCCTAAATCCTTCAGCTTCCCGATATCCGACGGTAGTGTNNNNNTGGGTGTTGTGGCAGGK	139413032	139413286	+	0	NOTCH1/NM_017617_0240
9:139413155-139413379/19,26/-	0.856993	9	139413361	139413379	19	GGAAGGCTTCCTGGAGGGG	139413155	139413180	1	ACCAGTCCAGCCGTTGACACACACGC	139413181	139413360	GCGGCATTGCCACCCTGCGTCTTAGGGGACAGGGAGCTCAGGGAGTGGCAGCTGCCCGGGGCCGACAGCTCCTGTTCCCTGCAGGTCAGTACTGTACCGAGGATGTGGACGAGTGCCAGCTGATGCCAAATGCCTGCCAGAACGGCGGGACCTGCCACAACACCCACGGTGGCTACAACT	GCGTGTGTGTCAACGGCTGGACTGGTCTTCAGCTTCCCGATATCCGACGGTAGTGTNNNNNGGAAGGCTTCCTGGAGGGG	139413032	139413286	-	0	NOTCH1/NM_017617_0241
9:139413909-139414108/27,18/-	0.776414	9	139414082	139414108	1	GGCTCTTGTGTCCAGAGCAGTGTGTCG	139413909	139413926	1	GGGCAGCGGCAGTTGTAG	139413927	139414081	GGGGTCCAGGCAGGAGCCGGACTGGACCTCAGGGAAGAGGCTGACCCGGCCCCTCTTGCGGCAGGCTTCACCGGCCAGAACTGTGAGGAAAATATCGACGATTGTCCAGGAAACAACTGCAAGAACGGGGGTGCCTGTGTGGACGGCGTGAACAC	CTACAACTGCCGCTGCCCCTTCAGCTTCCCGATATCCGACGGTAGTGTNNNNNGGCTCTTGTGTCCAGAGCAGTGTGTCG	139413884	139414027	-	0	NOTCH1/NM_017617_0242
9:139413755-139413954/16,28/-	0.799753	9	139413939	139413954	5	GGGGTGCCTGTGTGGA	139413755	139413782	1	TTGTCCTTCTCGGCCAACCCTAGTCTGC	139413783	139413938	CGGCGTGAACACCTACAACTGCCGCTGCCCGCCAGAGTGGACAGGCGCGTATACGGGTCGCCGCAGGGCGGGGTAGCCGGGGCGGGGCTGCTACCCACTTACTAAACTGCACTCACAGGCATAGCGGGGAGCAGCCGAGACCCTGTCCCAGGCCAG	GCAGACTAGGGTTGGCCGAGAAGGACAACTTCAGCTTCCCGATATCCGACGGTAGTGTNNNNNGGGGTGCCTGTGTGGA	139413884	139414027	-	0	NOTCH1/NM_017617_0243
9:139417254-139417458/17,24/+	0.250882	9	139417254	139417270	8	TGGCAGCCGGGGAGGGG	139417435	139417458	1	CACAACGAGGTCGGCTCCTACCGC	139417271	139417434	CTCGTGCACCCCGGCCAGCGGGCAGCACTACCTGGCAGGCAGGCACACTCGTGGGTGACGTCGCCCGTGGGGCGGCAGGTGCCCCCGTTCTGGCAGGGCGAGGGGCTGCAGGGCACGTAGGGCCGCTCGCAGTTGGGGCCAGTGTGGGTGGCGCGGCAGACGCA	GCGGTAGGAGCCGACCTCGTTGTGCTTCAGCTTCCCGATATCCGACGGTAGTGTNNNNNTGGCAGCCGGGGAGGGG	139417291	139417650	+	0	NOTCH1/NM_017617_0244
9:139417553-139417762/17,28/+	0.728975	9	139417553	139417569	19	CAGATGTAGGAGGCCTC	139417735	139417762	1	TCAAATGTGATAGCACCTAAGGTGGAGC	139417570	139417734	GAAGGGCAGGCACTGGCCACCGTTGGCGCAGGGGTTGGAGGCGCACGGGTCAGCCTGCTGGCACGATTTCCCTGGAGACAAGGGGACAAGAGGGTCGTGCTGGCCTCACTGCTCCCCGAGGCCGGGCCTTCCCTCCCTTCAGGCCACCTGGAGGTGCCAGCCTGG	GCTCCACCTTAGGTGCTATCACATTTGACTTCAGCTTCCCGATATCCGACGGTAGTGTNNNNNCAGATGTAGGAGGCCTC	139417291	139417650	+	0	NOTCH1/NM_017617_0245
9:139417401-139417610/21,20/+	0.756823	9	139417401	139417421	1	AGTTGGGGCCAGTGTGGGTGG	139417591	139417610	1	CCTCCAACCCCTGCGCCAAC	139417422	139417590	CGCGGCAGACGCAGCGGTAGGAGCCGACCTCGTTGTGGCAGGTGCCTCCGTGGCGGCAAAGCCCGGGCTTCTGGCCACACTCGTTGACATCCTGCCGGCAGGTGGGGCCATGGAAGCTGGGTGGGCAGTGGCAGATGTAGGAGGCCTCGAAGGGCAGGCACTGGCCACC	GTTGGCGCAGGGGTTGGAGGCTTCAGCTTCCCGATATCCGACGGTAGTGTNNNNNAGTTGGGGCCAGTGTGGGTGG	139417291	139417650	+	0	NOTCH1/NM_017617_0246
9:139418184-139418383/16,24/+	0.587836	9	139418184	139418199	2	GGCAGCGGCACTTGTA	139418360	139418383	1	CCTCAGCACCCCCTGCAAGAACGC	139418200	139418359	CTCCGTCAGCGTGAGCAGGTCGCAGGTGCCCCCGTTGCGGCAGGGGTTGGTGAGGCAGGCATTGTCCAGGGGTGTCAGGCAGAGGGGCCCAGAGAAGCCCAGGGCACAGCTGCAGGCATAGTCTGCCACGCCTCTGCGGTCCACCACGTGGCATGTCCCG	GCGTTCTTGCAGGGGGTGCTGAGGCTTCAGCTTCCCGATATCCGACGGTAGTGTNNNNNGGCAGCGGCACTTGTA	139418158	139418441	+	0	NOTCH1/NM_017617_0247
9:139418014-139418258/20,20/+	0.63817	9	139418014	139418033	1	GGTCTGGGAGGGGGGCAGGG	139418239	139418258	1	CCTGCCTCACCAACCCCTGC	139418034	139418238	ACCCTGGGGCAGGGGCTCCCAATTACTTCCGGGTCAGAGACCCGGGCCTGGATCCCGCCAAGTACCTCAAGTTGCCTGGGCAGCTGGCGGCGGGCCTGGGTCTGCCCACCCCTCAGGCTGTGGGTCCTCCCTCACCTGACCAGCCGGGCGGGCAGCGGCACTTGTACTCCGTCAGCGTGAGCAGGTCGCAGGTGCCCCCGTTGCG	GCAGGGGTTGGTGAGGCAGGCTTCAGCTTCCCGATATCCGACGGTAGTGTNNNNNGGTCTGGGAGGGGGGCAGGG	139418158	139418441	+	0	NOTCH1/NM_017617_0248
9:139418339-139418538/19,21/-	0.740447	9	139418520	139418538	1	GGGGTGTGGGGGGAGGCGG	139418339	139418359	1	TCCACCACGTGGCATGTCCCG	139418360	139418519	CTGTGCCCATGACAGGTTCCCGGTGCTGAGTGGCGGGGGCGCTGGGGAAGCAGGTGGGAACTAACTGCCCTGGCACATCTGCCAACAGCTGTGGCGGGGCCTTCGTGGGCCCGCGATGCCAGGACCCCAACCCGTGCCTCAGCACCCCCTGCAAGAACGC	CGGGACATGCCACGTGGTGGACTTCAGCTTCCCGATATCCGACGGTAGTGTNNNNNGGGGTGTGGGGGGAGGCGG	139418158	139418441	-	0	NOTCH1/NM_017617_0249
9:139438409-139438608/16,28/-	0.840118	9	139438593	139438608	18	TTCGGTGGTGGTGGTG	139438409	139438436	1	GCGCGGCTGCAGAAGGCAGGGGCTCTGC	139438437	139438592	CGGGTGAGACTGACCTCTCTTCTCCTGCCCCTGCCTAGGCCCGCGATGCTCCCAGCCCGGTGAGACCTGCCTGAATGGCGGGAAGTGTGAAGCGGCCAATGGCACGGAGGCCTGCGTGTGAGTACCACCCCTGCGGGACCTGTTGCTTTGTCGAGG	GCAGAGCCCCTGCCTTCTGCAGCCGCGCCTTCAGCTTCCCGATATCCGACGGTAGTGTNNNNNTTCGGTGGTGGTGGTG	139438465	139438564	-	0	NOTCH1/NM_017617_0250
9:139440125-139440324/16,28/+	0.0895774	9	139440125	139440140	6	AAAGTTTCCAAAGGGC	139440297	139440324	1	ACCGTACGCCGCGCGTGTGCGTCCCAGC	139440141	139440296	GCGGAAAGTGGGGGCTCGCGGGTGGGTGGGCGCCTACCTCGTGCGGCGAGCGCGGGCAGCAGCGCCAGGCAGAGCAGGGGCGCCAGGAGCGGCGGCATGCCTCCCCACCGGCTGCCCTCTGCGCCCGGGCGGCGGCCTCCTGCGCTGGCCGGCGGG	GCTGGGACGCACACGCGCGGCGTACGGTCTTCAGCTTCCCGATATCCGACGGTAGTGTNNNNNAAAGTTTCCAAAGGGC	139440167	139440248	+	0	NOTCH1/NM_017617_0251
