# Supplementary material for: Implications of monogenic bicuspid aortic valve (BAV) forms among sporadic BAV patients
Source: Eur J Hum Genet. 2025 Jul 11;33(9):1203–6. doi: 10.1038/s41431-025-01909-7 (PMC12402177; doi:10.1038/s41431-025-01909-7)
Supplement: Supplementary file 2 — Supplementary Table 2 [file 41431_2025_1909_MOESM2_ESM.xlsx]

## Sheet: ST2
Supplementary Table 2: Overview over all Rare Variants found among all participants and genes. Ref = reference Allele, Alt= Alternative Allele, VarSome = VarSome: the human genomic variant search engine, REVEL = Rare Exome Variant Ensemble Learner scores.
Gene	Chr	Position	Ref	Alt	gDNA Change	cDNA Change	Protein Change	VarSome	REVEL
ADAMTS19	5	128863517	A	T	5:128863517A>T	c.A1163T	p.E388V	3	0.683
ADAMTS19	5	128887591	G	A	5:128887591G>A	c.G1363A	p.D455N	2	0.432
ADAMTS19	5	128956418	G	T	5:128956418G>T	c.G1586T	p.R529L	2	0.404
ADAMTS19	5	128958006	T	A	5:128958006T>A	c.T1735A	p.F579I	3	0.647
GATA4	8	11565900	A	C	8:11565900A>C	c.A79C	p.M27L	3	0.507
GATA4	8	11606551	T	C	8:11606551T>C	c.T740C	p.M247T	3	0.895
GATA4	8	11607623	G	T	8:11607623G>T	c.G787T	p.A263S	2	0.535
GATA4	8	11612584	G	T	8:11612584G>T	c.G939T	p.E313D	2	0.432
GATA4	8	11614479	G	A	8:11614479G>A	c.G1033A	p.G345S	2	0.355
GATA4	8	11614483	C	T	8:11614483C>T	c.C1037T	p.A346V	1	0.592
GATA4	8	11614524	G	C	8:11614524G>C	c.G1078C	p.E360Q	2	0.486
GATA4	8	11614569	G	A	8:11614569G>A	c.G1123A	p.G375R	1	0.488
GATA4	8	11614584	G	A	8:11614584G>A	c.G1138A	p.V380M	1	0.347
GATA4	8	11615875	C	G	8:11615875C>G	c.C1220G	p.P407R	2	0.754
GATA4	8	11615887	C	T	8:11615887C>T	c.C1232T	p.A411V	1	0.317
NOTCH1	9	139390546	G	A	9:139390546G>A	c.C7645T	p.R2549C	1	0.387
NOTCH1	9	139390828	T	C	9:139390828T>C	c.A7363G	p.T2455A	1	0.304
NOTCH1	9	139391061	G	A	9:139391061G>A	c.C7130T	p.P2377L	1	0.434
NOTCH1	9	139391077	G	A	9:139391077G>A	c.C7114T	p.R2372W	2	0.537
NOTCH1	9	139391431	C	T	9:139391431C>T	c.G6760A	p.E2254K	1	0.435
NOTCH1	9	139391832	C	T	9:139391832C>T	c.G6359A	p.R2120H		0.612
NOTCH1	9	139395102	G	A	9:139395102G>A	c.C5836T	p.R1946C	3	0.523
NOTCH1	9	139395120	G	A	9:139395120G>A	c.C5818T	p.R1940C	3	0.654
NOTCH1	9	139396881	C	T	9:139396881C>T	c.G5227A	p.A1743T	2	0.303
NOTCH1	9	139399320	C	T	9:139399320C>T	c.G4823A	p.R1608H	1	0.638
NOTCH1	9	139399350	C	T	9:139399350C>T	c.G4793A	p.R1598H	1	0.638
NOTCH1	9	139400252	C	T	9:139400252C>T	c.G4096A	p.G1366S	1	0.427
NOTCH1	9	139400299	C	A	9:139400299C>A	c.G4049T	p.R1350L	1	0.386
NOTCH1	9	139400299	C	T	9:139400299C>T	c.G4049A	p.R1350H	1	0.386
NOTCH1	9	139400320	G	A	9:139400320G>A	c.C4028T	p.A1343V	1	0.693
NOTCH1	9	139401234	G	A	9:139401234G>A	c.C3835T	p.R1279C	1	0.436
NOTCH1	9	139402723	C	T	9:139402723C>T	c.G3286A	p.V1096M	1	0.534
NOTCH1	9	139402738	C	T	9:139402738C>T	c.G3271A	p.G1091S	1	0.875
NOTCH1	9	139402819	C	T	9:139402819C>T	c.G3190A	p.D1064N	1	0.451
NOTCH1	9	139403378	C	T	9:139403378C>T	c.G3115A	p.G1039S	1	0.371
NOTCH1	9	139403393	C	T	9:139403393C>T	c.G3100A	p.G1034S	1	0.371
NOTCH1	9	139403482	G	A	9:139403482G>A	c.C3011T	p.S1004L	1	0.325
NOTCH1	9	139405111	G	A	9:139405111G>A	c.C2734T	p.R912W	1	0.402
NOTCH1	9	139405228	A	G	9:139405228A>G	c.T2617C	p.C873R	3	0.959
NOTCH1	9	139405649	C	T	9:139405649C>T	c.G2542A	p.E848K	1	0.445
NOTCH1	9	139407871	C	T	9:139407871C>T	c.G2326A	p.V776M		0.441
NOTCH1	9	139409089	C	T	9:139409089C>T	c.G2080A	p.E694K	1	0.487
NOTCH1	9	139409753	G	A	9:139409753G>A	c.C2003T	p.P668L	1	0.744
NOTCH1	9	139409775	C	T	9:139409775C>T	c.G1981A	p.G661S		0.449
NOTCH1	9	139409976	C	T	9:139409976C>T	c.G1862A	p.R621H	1	0.547
NOTCH1	9	139410148	C	T	9:139410148C>T	c.G1690A	p.E564K	3	0.771
NOTCH1	9	139412272	G	A	9:139412272G>A	c.C1373T	p.S458L	2	0.754
NOTCH1	9	139413909	G	A	9:139413909G>A	c.C851T	p.P284L	1	0.743
NOTCH1	9	139413921	T	C	9:139413921T>C	c.A839G	p.N280S		0.517
NOTCH1	9	139418204	G	A	9:139418204G>A	c.C368T	p.T123M	1	0.323
ROBO4	11	124755092	A	G	11:124755092A>G	c.T2846C	p.L949P	1	0.362
ROBO4	11	124756465	C	T	11:124756465C>T	c.G2689A	p.D897N	2	0.593
ROBO4	11	124763608	C	A	11:124763608C>A	c.G1523T	p.S508I	3	0.308
ROBO4	11	124764174	C	G	11:124764174C>G	c.G1241C	p.G414A	2	0.414
ROBO4	11	124767038	G	A	11:124767038G>A	c.C190T	p.R64C	2	0.367
SMAD6	15	67004012	C	T	15:67004012C>T	c.C824T	p.P275L	2	0.789
SMAD6	15	67004039	C	T	15:67004039C>T	c.C851T	p.P284L	2	0.615
SMAD6	15	67004041	C	T	15:67004041C>T	c.C853T	p.R285C	1	0.378
SMAD6	15	67073338	C	T	15:67073338C>T	c.C956T	p.A319V	1	0.527
SMAD6	15	67073355	G	A	15:67073355G>A	c.G973A	p.A325T	1	0.368
SMAD6	15	67073380	G	C	15:67073380G>C	c.G998C	p.S333T	1	0.403
SMAD6	15	67073626	C	G	15:67073626C>G	c.C1244G	p.P415R	3	0.868
SMAD6	15	67073679	G	A	15:67073679G>A	c.G1297A	p.G433S	2	0.945
GATA6	18	19751191	C	A	18:19751191C>A	c.C86A	p.A29E	2	0.33
GATA6	18	19751265	C	T	18:19751265C>T	c.C160T	p.P54S	2	0.327
GATA6	18	19751580	C	T	18:19751580C>T	c.C475T	p.P159S	3	0.4
GATA6	18	19780661	C	G	18:19780661C>G	c.C1663G	p.P555A	2	0.376
GATA6	18	19780721	G	C	18:19780721G>C	c.G1723C	p.A575P	2	0.507
GATA5	20	61039926	C	T	20:61039926C>T	c.G1160A	p.R387H	2	0.598
GATA5	20	61041541	G	A	20:61041541G>A	c.C766T	p.R256W	4	0.918
GATA5	20	61041559	T	C	20:61041559T>C	c.A748G	p.N250D	3	0.427
GATA5	20	61048460	A	G	20:61048460A>G	c.T698C	p.L233P	1	0.756
GATA5	20	61048484	G	A	20:61048484G>A	c.C674T	p.P225L	3	0.896
GATA5	20	61048545	T	G	20:61048545T>G	c.A613C	p.T205P	4	0.916
GATA5	20	61050154	A	G	20:61050154A>G	c.T424C	p.Y142H	1	0.857
GATA5	20	61050522	G	C	20:61050522G>C	c.C56G	p.S19W	1	0.732
GATA5	20	61050570	T	C	20:61050570T>C	c.A8G	p.Q3R	1	0.557
