# Supplementary material for: Implications of monogenic bicuspid aortic valve (BAV) forms among sporadic BAV patients
Source: Eur J Hum Genet. 2025 Jul 11;33(9):1203–6. doi: 10.1038/s41431-025-01909-7 (PMC12402177; doi:10.1038/s41431-025-01909-7)
Supplement: Supplementary file 3 — Supplementary Table 3 [file 41431_2025_1909_MOESM3_ESM.xlsx]

## Sheet: ST3
Supplementary Table 3: Statistical analysis of all Loss-of-function variants. NumVar = Number of variants with Loss-of-function in all groups.
Gene	NumVar	P-value	Number of Carriers in Cases	Number of Carriers in Controls
NOTCH1	2	0.284172	1	1
ROBO4	2	0.314472	1	0
SMAD6	0	NA	NA	NA
GATA4	0	NA	NA	NA
GATA6	0	NA	NA	NA
ADAMTS19	0	NA	NA	NA
