# Supplementary material for: Implications of monogenic bicuspid aortic valve (BAV) forms among sporadic BAV patients
Source: Eur J Hum Genet. 2025 Jul 11;33(9):1203–6. doi: 10.1038/s41431-025-01909-7 (PMC12402177; doi:10.1038/s41431-025-01909-7)
Supplement: Supplementary file 4 — Supplementary Table 4 [file 41431_2025_1909_MOESM4_ESM.xlsx]

## Sheet: ST4
Supplementary Table 4: Statistical analysis using AlphaFold and AlphaMissense for predicting deleterious RVs.
Gen	No of variants in Patients	No of Patients	No of variants in Controls	No of Controls	p-Value
NOTCH1	1	740	1	726	0.500296
GATA4	1	740	0	726	0.504775
GATA5	4	740	6	726	0.201495
GATA6	0	740	0	726	1
ROBO4	1	740	0	726	0.504775
ADAMTS19	1	740	3	726	0.245215
