# Supplementary material for: Implications of monogenic bicuspid aortic valve (BAV) forms among sporadic BAV patients
Source: Eur J Hum Genet. 2025 Jul 11;33(9):1203–6. doi: 10.1038/s41431-025-01909-7 (PMC12402177; doi:10.1038/s41431-025-01909-7)
Supplement: Supplementary file 5 — Supplementary Table 5 [file 41431_2025_1909_MOESM5_ESM.xlsx]

## Sheet: ST5
Supplementary Table 5: Statistical analysis for rs61751489 (V2285I) in NOTCH1, including sex-stratified analysis.
All Samples	Carrier	Non-Carrier
Patients	18	722
Controls	16	710
			p=0.863
Male Samples	Carrier	Non-Carrier
Patients	14	535
Controls	13	526
			p=1.059
Female	Carrier	Non-Carrier
Patients	4	187
Controls	3	184
			p=1.312
