# Supplementary material for: Implications of monogenic bicuspid aortic valve (BAV) forms among sporadic BAV patients
Source: Eur J Hum Genet. 2025 Jul 11;33(9):1203–6. doi: 10.1038/s41431-025-01909-7 (PMC12402177; doi:10.1038/s41431-025-01909-7)
Supplement: Supplementary file 6 — Supplementary Table 6 [file 41431_2025_1909_MOESM6_ESM.xlsx]

## Sheet: ST6
Supplementary Table 6: Statistical analysis using gnomAD. We used the non-Finnish European dataset, consisting of 56,885 individuals. Due to technical limitations on using VarSome with automatic annotation, we were only able to use variants with REVEL-Scores (≥ 0.65).
Gene	No of carriers in patients	No of non-carriers in patients	No of carriers in controls	No of non-carriers in controls	P-value	Odds-Ratio	95% Confidence Interval
ADAMTS19	1	739	6	56879	0.086506	12.8257	0.28 - 106.04
GATA4	1	739	66	56819	0.579564	1.16494	0.03 - 6.74
GATA6	0	740	0	56885	1	0	NA
NOTCH1	8	732	298	56587	0.06443	2.07525	0.88 - 4.16
ROBO4	0	740	0	56885	1	0	NA
SMAD6	1	739	6	56879	0.086506	12.8257	0.28 - 106.04
