# Supplementary material for: Implications of monogenic bicuspid aortic valve (BAV) forms among sporadic BAV patients
Source: Eur J Hum Genet. 2025 Jul 11;33(9):1203–6. doi: 10.1038/s41431-025-01909-7 (PMC12402177; doi:10.1038/s41431-025-01909-7)
Supplement: Supplementary file 7 — Supplementary Table 7 [file 41431_2025_1909_MOESM7_ESM.xlsx]

## Sheet: ST7
Supplementary Table 7: Clinical significances betweeen NOTCH1-RV carriers and all other BAV-cases as far as clinical data was available. RV= Rare variant, AS= Aortic valve stenosis, AI= Aortic valve insufficiency, TAA= Thoracic aortic aneurysm
Phenotype	Patients with RV and phenotype	Patients without RV with phenotype	Patients with RV without phenotype	Patients without RV without phenotype	p-Value
AS	5	394	3	306	0.724
AI	7	529	2	174	0.861
TAA	4	266	5	443	0.67
